# Supplementary material for: Dynamic marine viral infections and major contribution to photosynthetic processes shown by spatiotemporal picoplankton metatranscriptomes
Source: Nat Commun. 2019 Mar 12;10:1169. doi: 10.1038/s41467-019-09106-z (PMC6414667; doi:10.1038/s41467-019-09106-z)
Supplement: Supplementary file 4 — Supplementary Data 1 [file 41467_2019_9106_MOESM4_ESM.xlsx]

## Sheet: metatranscriptomes
															Ephemeral	Persistent at
contigs	contig length	mean coverage	CAT0712MT	CAT1012MT	CAT0113MT	CAT0413MT	POLA0712MT	POLA1012MT	POLA0113MT	POLA0413MT	SPOT0712MT	SPOT1012MT	SPOT0113MT	SPOT0413MT		CAT	POLA	SPOT		Read length	300
1	12633		0	0	0	0	8.18237	0	0	0	0	0	0	0	y					Assembled contigs
2	19957		0.154925	0.55236	1.70468	0	0	0.0680429	0.042389	0	0	0.541938	0.144002	0	y					published cyanophages
3	10554		0	0	0	0	13.1815	0.14172	0	0	0	0	0	0	y					published pelagiphages
4	24901		0	0.713838	0	0	0	0	0	0	0	1.32407	0	0	y
5	17640		0	9.94841	0	0	0	0	0	0	0	10.7904	0	0	y
6	12765		0	0	0	0	0	0	0	0	11.4987	0	0	0	y
7	8465		0	0	0	0	16.7623	0	0	0	0	0	0	0	y
9	6889		0	0	7.02405	0	0	0	0.424343	0	0	0	23.5316	0	y
10	5403		0	0	0.468921	2.21502	0	5.16198	0	0.151853	0	0.0123507	0.578052	4.12918	y
11	9875		0	0	0	2.34349	0	0	0	0	0.360681	0	0	1.20819	y
12	24669		1.01151	0.375096	0	0	0	0	0	0	0.339025	0.107348	0	0.215464	y
13	20846		0	0	0	0	0	0	0	0	0	0	0	0	y
14	41475		0	0	0	0	0	0	0	0	0	0	0	0	y
15	33218		1.3653	0.573626	4.0803	0.106763	2.75729	2.34291	0.723592	0	1.59557	0.750057	1.25062	0.0637865				y
16	8839		3.63259	0.990161	0.0650348	0.4958	0	0.643868	0	0	2.01008	1.08183	0.194624	0.933765				y
17	8333		0	0	0	0	30.6182	0	0	0	0	0	0	0	y
18	7410		0	0	0	0	0.872009	0.887006	0	0	0	0	0	0	y
19	17469		0	0	0	0	3.16196	0.93425	0	0	7.18834	0	0	0	y
20	5382		0	0	0	0	0	0	0	0	0	0	0	0	y
21	33225		0	0	0	0	4.97545	0	0	0.143559	0	0	0	0	y
22	28919		0	0	0	0	0	0	0	0	0	0	0	0	y
23	23140		0	0	0	0	0	0	0	0	0	0	0	0	y
24	22501		0	0	0.0452021	0.569577	0.280778	1.08223	0	0	0.316569	0	0.023141	0.946313	y
25	12962		0	0	0	0	0	0	0	0	0	0	0	0	y
26	16355		0	0	0	0	0	0	0	0	0	0	0	0	y
27	12297		0	0	0	0	0	0	0	0	0	0	0	0	y
k99_1002530	11071		0	0	0	0	2.8324	1.80061	0	0	8.09897	0	0	0	y
k99_11351743	6842		0	0	0.0935126	0	6.54909	0.207189	0	0	0	0	0	0	y
k99_117991	7158		0	0.12514	3.85475	0	0	0	0.272905	0	0	0	11.4433	0	y
k99_12016974	5038		0	0	3.71905	0	0	0	0.534524	0	0	0	9.82341	0	y
k99_1290442	5068		1.57261	0	0.0315706	0.530781	0	0	0	0	0.872928	0	0	2.10458	y
k99_13631497	7387		0	0	0	0	0.49797	0	0	12.6133	0	0	0	0	y
k99_14082647	5022		0	0	0	0	1.39689	0	0	0	4.85549	0	0	0	y
k99_1857850	5949		0	0	0	0.00773109	0	0	0	0	31.0625	0	0	0	y
k99_2042748	10480		0	0	0	0	13.4353	0	0	0	0	0	0	0	y
k99_2533307	8919		0	2.09774	0	0	0	1.83569	0	0	0	7.07801	0	0	y
k99_2875111	5446		0.690529	0.55837	1.27606	0.276065	0	0	0	0	1.07599	0.226138	0.729809	2.20521	y
k99_3030368	6128		0	0	0	0	12.2614	0	0	0	0	0	0	0	y
k99_3328178	5127		0	0	0	0	1.00663	0	0	4.46667	0	0	0	0	y
k99_432873	7292		0	0	0	0	8.87493	0	0	0	0	0	0	0	y
k99_4932975	12584		0	0	0	0	7.45804	0	0	0	0	0	0	0	y
k99_5385013	5642		0	0	0	0.0421687	0	0	0	0.334869	24.7612	0	0	0	y
k99_5572587	6469		0.425966	1.85131	0	0	0	2.05286	0	0	0	2.03895	0	0	y
k99_5700026	5174		1.70595	0.51391	0.0946677	1.11978	0	0	0	0	0.783617	0.167311	0	2.72913	y
k99_6095589	7615		0	0	0	0	11.675	0	0	0	0	0	0	0	y
k99_80237	7965		0	4.24805	0	0	0	2.83179	0	0	0	4.65955	0	0	y
k99_8731381	6909		0	0.0266281	6.45152	0	0	0.0153401	0.867149	0	0	0.187554	18.5517	0	y
k99_8926666	5303		1.37731	0.183189	0.120618	0.888051	0	0.0655861	0	0	0.50735	0.021862	0	1.9069	y
MTcat2_VIRSorter_k99_1061906	9964		0	0.0465676	4.15917	0	0	0	0.288438	0	0	0	11.112	0	y
MTcat2_VIRSorter_k99_1082552	5488		0	0	0	0	9.5102	0.186953	0	0.110423	0	0	0	0	y
MTcat2_VIRSorter_k99_1188744	6138		0	0	0	0	6.88827	0	0	0	0	0	0	0	y
MTcat2_VIRSorter_k99_1762843	5720		1.17552	0.833916	1.34441	1.72308	0	0	0	0	1.23392	1.52028	0.758042	1.11154		y		y
MTcat2_VIRSorter_k99_189367	5054		0.781646	0	0.0359968	0	0.0510285	0.560522	0	0	0.221915	0.596123	0	1.54549	y
MTcat2_VIRSorter_k99_1908635	6245		0	2.21582	0	0	0	2.62504	0	0	0	6.60487	0	0	y
MTcat2_VIRSorter_k99_3081217	8142		0	0	0	0	0	0	0	0	13.8013	0	0	0	y
MTcat2_VIRSorter_k99_3450969	12299		2.36287	5.15884	0.176069	0	0	2.66477	0	0	0.132336	4.31848	0	0	y
MTcat2_VIRSorter_k99_3554349	5461		2.44453	0.630904	0.9513	2.38557	0.241304	0.38777	0	0	1.64702	0.26364	0	5.02746		y
MTcat2_VIRSorter_k99_4587965	6344		0	0	0	0	0	0	0	9.1034	0	0	0	0	y
MTcat2_VIRSorter_k99_567049	7846		1.99949	0.859837	1.02472	3.66769	0.0767074	0.129969	0	0	2.49924	1.21942	0	2.71381		y		y
MTcat2_VIRSorter_k99_5784808	5866		0.621677	0.797546	2.93695	0.595774	0	0	0	0	1.49864	0.427062	1.42025	0.975119				y
MTcat2_VIRSorter_k99_6231019	5144		0	0	0	0	0.401244	0.216174	0	0	4.6007	0	0	0	y
MTcat2_VIRSorter_k99_8259567	5619		0	0	0	0	13.0765	0	0	0	0	0	0	0	y
MTcat2_VIRSorter_k99_8951441	6211		0	0	0	0	8.42549	0	0	0	0	0	0	0	y
MTcat2_VIRSorter_k99_9195450	10792		0	0	0	0	0	0	0	25.1249	0	0	0	0	y
MTcat2_VIRSorter_k99_951815	7733		0	11.7479	0	0	0	0	0	0	0	10.1241	0	0	y
MTcat2_VIRSorter_k99_9985188	10503		0	0	0	0.50752	0	0	0	0	0	0	0	7.22996	y
POLA0413_Hug_187	5201		0.178806	0	0.139109	0.395927	0.799103	5.86227	0	15.6586	0.469796	0	0.268554	0.696583			y
POLA0413_Hug_22	5793		0	0	0	4.54757	10.7067	0.179966	0	49.2447	58.9686	0	0	2.68512	y
SPOT1012_Hug_52	16371		0	22.4767	0	0	0	0	0	0	0	22.316	0	0	y
KC465898_HTVC010P	34892		1.01456	1.98613	7.00734	0.584661	1.04895	2.78574	2.50201	0.550269	0.0601857	1.76258	0.79961	0.0171959
KC465900_HTVC011P	39921		0.150297	0.135267	0.142782	0.112723	0.142782	0.120237	0.0826633	0.120237	0.0300594	0.165327	0.0300594	0
KC465901_HTVC019P	42084		0.548902	0.220987	2.14571	1.39721	0.513259	0.228115	0.527516	1.26176	0.071286	1.43998	0.206729	0.0142572
NC_020484_HTVC008M	147284		0.812716	0.672171	1.06325	1.06733	1.6071	0.890117	0.442003	1.19158	0.939002	0.959371	0.0998072	0.13036
NC_003390.2	46675		0	0.00642742	0	0	0	0	0	0	0	0	0	0
NC_006820.1	196280		11.558	9.38914	9.59395	11.1117	5.79275	9.18433	7.76442	13.3646	0.860505	7.44956	6.43469	5.02853
NC_006882.2	45176		2.39065	3.25394	0.710554	2.1383	1.20197	2.72268	0.730476	2.37073	0.0332035	0.458208	0.28555	0.159377
NC_006883.2	252401		89.6918	27.3767	11.137	4.46076	13.0804	27.7689	13.8898	4.17074	1.16244	3.41837	23.2475	31.9515
NC_006884.2	178249		152.403	53.8337	19.7269	12.1869	28.8557	55.3484	14.0517	14.1274	5.71897	18.5252	2.69959	2.8578
NC_008296.2	177300		6.48562	4.90863	1.1286	2.41963	2.64129	4.68697	2.29949	12.1032	0.071066	0.910321	0.189509	0.262267
NC_009531.1	46214		0	0.00649154	0.00649154	0	0	0.00649154	0.00649154	0.0194746	0	0.00649154	0	0
NC_013085.1	194454		32.6946	17.3979	7.55963	5.38585	12.0723	19.9482	10.5372	11.2237	5.54167	15.2643	4.83199	3.73199
NC_015279.1	190789		15.4679	8.3857	2.28158	2.72343	5.27232	8.18286	4.52227	7.22526	0.503174	2.99074	0.842816	1.36014
NC_015280.1	181044		134.558	43.2243	2.16411	1.73825	15.9641	41.5175	3.76814	1.80288	0.32644	2.03486	0.41095	0.195533
NC_015281.1	179563		151.319	57.9724	35.984	20.6201	33.1906	59.5496	31.5733	30.5341	8.02448	26.5094	24.2405	47.5605
NC_015282.1	174079		84.8425	43.0787	38.8272	23.7392	29.366	44.0111	33.0953	28.656	9.67319	29.5487	26.3363	50.1789
NC_015283.1	176428		109.054	33.7957	2.42479	3.97726	13.219	30.6278	2.71726	3.83102	0.550933	2.69005	1.00154	2.05069
NC_015284.1	183806		185.065	65.8395	15.6361	10.1161	26.0998	60.38	17.3759	11.8707	1.70397	7.77885	24.0776	19.2301
NC_015285.1	174285		97.9224	34.96	11.8564	12.3419	16.041	33.7499	10.4742	24.5305	0.865823	9.36569	7.1056	5.33781
NC_015286.1	175230		6.40301	4.71323	1.37134	2.23934	1.84729	4.39993	2.11094	16.1924	0.138675	1.04948	0.280774	0.523883
NC_015287.1	232878		93.9247	41.1962	33.9242	16.9286	25.6795	42.9431	27.6248	18.6754	10.11	23.9752	36.5019	45.1679
NC_015288.1	191195		98.0423	41.5869	17.1045	17.0182	20.3133	40.8933	12.595	24.3694	6.30613	18.057	11.2409	8.49185
NC_015289.1	176184		10.5588	9.68363	4.03726	8.39123	5.50845	10.9028	3.74098	9.91009	0.710053	4.16496	1.30091	2.06035
NC_015290.1	182180		90.499	28.3763	24.6696	5.7306	13.35	28.1623	19.8743	5.72895	2.61335	5.61533	35.2745	47.3713
NC_015463.1	72332		0	0	0	0	0	0	0	0.00829508	0	0	0	0
NC_015569.1	178563		8.52472	7.42091	4.7395	6.88328	4.89071	7.88293	4.27748	7.06137	1.42975	4.68406	1.69184	3.4492
NC_016656.1	45890		16.6768	10.061	4.54347	6.43277	5.67444	11.4796	14.3103	5.65483	0.908695	1.11789	7.8187	33.9813
NC_016657.1	47055		35.1482	35.773	7.59324	21.001	21.5365	39.6621	6.90469	22.2187	20.8224	37.6857	2.72872	10.6662
NC_016658.1	47741		29.5721	19.6623	1.11225	2.08626	7.36474	15.848	1.13739	2.2245	0.0314195	1.10597	0.333047	0.175949
NC_016659.1	47536		33.0634	34.4455	6.595	18.283	20.4287	37.6578	5.54106	18.9646	21.8235	38.0617	2.4676	7.80671
NC_019516.1	161440		42.0398	17.5068	3.52701	4.31492	6.99455	17.8209	2.81343	9.15015	0.165387	1.68917	0.774901	0.778617
NC_020835.1	47325		30.4913	32.5008	6.37718	16.1268	19.2203	36.2029	5.11569	16.3487	22.3011	38.4089	2.40254	8.91284
NC_020845.1	180977		81.8474	28.439	1.71403	1.6759	11.0268	27.1162	3.32528	1.59634	0.313299	1.31453	0.343138	0.129298
NC_020847.1	38327		0	0.0547917	0.00782738	0	0.0156548	0.0547917	0	0	0	0	0	0
NC_020854.1	40658		0	0.00737862	0	0.00737862	0.00737862	0	0.00737862	0	0	0	0	0
NC_020855.1	192497		81.8054	24.0066	1.8873	1.07534	12.5815	22.6289	4.1424	1.0395	0.472215	3.55798	0.297667	0.163639
NC_020857.1	38834		0	0.0463511	0	0	0.0231756	0.0618015	0	0	0	0	0	0
NC_020865.1	45730		13.9536	6.49464	7.13755	5.09075	4.87426	10.9884	4.77586	4.57905	0.288651	3.7787	3.20796	13.5535
NC_020872.1	46997		0.00638339	0	0	0	0	0.00638339	0	0	0	0	0	0
NC_020875.1	182801		159.889	56.7502	17.8112	12.1493	26.6191	56.2119	11.5224	12.6662	3.81398	14.9884	4.29976	4.45566
NC_021071.1	177211		106.192	48.3728	27.9751	17.9346	31.9974	51.8568	19.2584	21.1815	13.7362	38.7792	8.49327	6.11644
NC_021072.1	178807		51.3201	23.1065	11.7982	13.4139	11.5767	22.2089	9.99625	21.2525	0.860705	8.81006	7.29669	5.76991
NC_021559.1	179063		162.132	57.1508	19.6272	12.098	29.8772	58.5565	14.0548	14.0582	5.66449	18.4025	2.71413	2.83141
NC_028663.1	188632		93.9305	34.8981	4.35769	4.9859	13.916	32.4918	5.14494	4.6869	0.989228	4.56762	4.7378	2.42854
NC_031235.1	194437		14.4818	11.2108	10.2805	12.1428	6.74254	11.1414	9.00292	17.7034	0.752943	7.65595	6.49413	5.47272
NC_031242.1	174307		17.1301	8.76213	4.3389	5.1633	6.76737	8.4988	6.10647	8.34562	0.741795	4.56436	1.44228	2.07393
NC_031922.1	174830		12.3343	7.51072	17.0017	8.57633	9.16319	7.32025	22.2096	21.7325	2.59967	6.44855	37.1572	56.5681
NC_031927.1	216121		0.0680175	0.0777342	0.0610769	0.0902272	0.105496	0.0930035	0.0721818	0.247084	0.0111049	0.0832867	0.00277622	0.00555244
NC_031935.1	186386		27.4366	15.6868	11.7224	12.6383	10.3559	15.2329	12.1667	27.8503	1.12026	9.78936	6.80201	5.26166

## Sheet: metagenomes
contigs	contig length	mean coverage	CAT0712MG	CAT1012MG	CAT0113MG	CAT0413MG	POLA0712MG	POLA1012MG	POLA0113MG	POLA0413MG	SPOT0712MG	SPOT1012MG	SPOT0113MG	SPOT0413MG						Read length	125-150
1	12633		2.28558	0	0	0	0	0.285737	27.3066	0	0	0	7.00032	0						Assembled contigs
2	19957		0	0.661088	5.44203	6.56368	16.5905	27.9739	0	3.10131	4.39072	4.16465	4.49895	5.51378						published cyanophages
3	10554		0.125805	0	0	0	0	0.430466	39.8884	1.54074	0	0	0	0						published pelagiphages
4	24901		0	0	0	25.1826	0	0.433218	0	0.0756566	0	0	0.829652	32.1123
5	17640		0	0	0	67.7027	7.65079	4.42063	0	0	1.47063	1.61973	0	65.1984
6	12765		0	0	0	0	0	0.266176	0	0	0	0	138.527	0
7	8465		0	0	0	0	0	0.275219	550.517	0	0	0	0	0
8	6889		0	0	0	1.79467	90.9704	173.185	0	1.36293	172.92	171.858	0	1.90862
10	5403		0.704394	1.43065	0	0	0.0919214	0.98603	0	2.73557	0.436121	0.0929338	0	0
11	9875		0	3.05667	0.0315363	0	0	0.688853	0	0.0215647	0	0	5.72355	0
12	24669		0	0.238776	25.2522	2.38546	8.94906	6.91107	0	0	0	0	0	0
13	20846		0	0	0	6.11011	0	0.75158	0	0.432404	0	0	0	4.78965
14	41475		0	0.999639	5.78417	1.16893	0.39121	2.31451	0.0830825	1.56099	0.191571	0.322396	8.83143	1.52956
15	33218		0.409636	0.874463	7.35919	0.568423	8.98779	9.25515	2.63809	4.36869	2.54151	4.02149	12.656	0.740783
16	8839		0	0.352052	15.947	1.9952	8.2671	5.29638	0	0	0	0	0	0
17	8333		0	0	0	0	0	0.357528	116.532	0	0	0	0.300054	0
18	7410		5.44957	0.0714367	0	0	0.296508	0.710704	7.25106	7.55112	0	0	0.112421	0
19	17469		0.226226	0.188336	0.253343	0	0	0.701709	18.7381	17.3276	0	0	323.581	0
20	5382		0	0.116716	3.68844	0.552579	0	0.937579	0	0	0	0	13.4693	0.631192
21	33225		5.22875	0	0	0	0.0256552	0.337805	19.5234	0.741373	0	0	0	0
22	28919		0	0.571305	8.51487	0.205359	1.10156	1.94408	0.161366	0.659291	0.0512532	0.273293	8.03881	0.0778738
23	23140		0	0.0351969	0.0411519	5.43427	1.66936	3.35188	0	0.0725269	0.091103	0.0824816	0.0256866	4.27393
24	22501		2.99013	3.50077	0.17402	0.30469	4.56217	4.68096	2.24205	2.66461	2.21675	2.25501	6.07621	0.573126
25	12962		0	0	15.2275	0.396259	0	0.614011	0	0.151852	0	0	6.96943	0
26	16355		0	0.407871	2.83233	0.908603	1.13921	2.81623	0.326882	1.29387	0.0569198	0.148805	9.99398	0.546918
27	12297		0	0	0	6.09447	0	0.926111	0	0.377241	0	0	0.124552	5.88683
k99_1002530	11071		0	0	0	0	0	0.178617	23.4017	13.9222	0	0	100.891	0
k99_11351743	6842		2.44214	0.00789012	0	0.0140269	1.38399	1.80655	178.639	5.58445	0.00526008	0	0	0.107832
k99_117991	7158		0	0.0307263	0.0617318	2.24832	71.2352	162.635	0	0.882402	148.136	149.396	0.0410615	2.35754
k99_12016974	5038		0	0	0	1.36825	63.0167	153.738	0	0.435317	144.451	140.047	0	1.40238
k99_1290442	5068		1.41594	7.02802	28.9795	5.31097	9.63457	19.395	6.32399	3.73757	1.48382	1.61957	87.1811	7.71152
k99_13631497	7387		344.142	0	0	0	0	0.183221	5.51258	0.51502	0	0	0	0
k99_14082647	5022		0	0.0155255	0.757166	0	0	0.796576	20.8236	17.8531	0	0	332.995	0
k99_1857850	5949		4.64202	0.092437	0.329412	0	0	0.248403	2.69244	0.0242017	0	0	479.426	0
k99_2042748	10480		0	0	0	0	0	0.237405	123.502	0	0	0	0.412023	0
k99_2533307	8919		0	0	0	0	0	0.109617	0	0	0	0	0	0
k99_2875111	5446		1.04846	10.8499	39.3598	10.3131	22.2577	52.4244	0	1.74633	95.152	94.0341	95.8139	18.4761
k99_3030368	6128		0	0	0	0	0	0.452023	312.006	1.29471	0	0	0	0
k99_3328178	5127		132.896	0.541131	0	0	0	0.268226	10.3509	0.233918	0	0	8.80195	0
k99_432873	7292		0	0	0	0	0	0.392211	93.3382	0	0	0	0	0
k99_4932975	12584		0	0	0	0	0	0.334234	121.059	0	0	0	0.242371	0
k99_5385013	5642		22.9412	0.42523	0.599575	0	0	0.18533	3.06449	0	0	0	506.017	0
k99_5572587	6469		0	0	41.0451	48.7638	5.36569	12.1858	0.907264	26.0053	0.469861	0.760433	17.0835	52.5286
k99_5700026	5174		1.51546	6.58346	20.4811	5.0313	9.81607	16.5784	3.95634	3.55873	1.68277	1.38872	79.2852	4.99498
k99_6095589	7615		0	0	0	0	0	0.343135	127.519	0	0	0	0.245996	0
k99_80237	7965		0	0	0.208386	67.4253	6.38589	13.7241	0	43.7025	1.63922	0.954808	0	54.4733
k99_8731381	6909		0	0.437337	0.46657	2.25847	66.3126	158.353	0	0.963242	141.542	141.153	0.45123	2.45933
k99_8926666	5303		1.90237	6.88164	22.0324	6.21108	10.9046	18.5522	5.38334	4.50245	2.00075	1.84697	82.6261	6.55447
MTcat2_VIRSorter_k99_1061906	9964		0	0.101566	0	1.76756	65.2621	162.87	0	1.1668	142.812	140.722	0.101164	1.34223
MTcat2_VIRSorter_k99_1082552	5488		4.25219	0	0	0	0	0.408892	16.8721	0.821793	0	0	0	0
MTcat2_VIRSorter_k99_1188744	6138		0	0	0	0	0	0.391531	125.562	0	0	0	0.617264	0
MTcat2_VIRSorter_k99_1762843	5720		0.496154	13.9535	48.5462	11.7514	27.2483	59.2542	0	2.06993	106.049	94.1455	109.395	19.364
MTcat2_VIRSorter_k99_189367	5054		2.33347	2.44897	14.356	4.02571	3.82278	7.55024	13.6388	4.42801	0	0.718354	56.7002	6.46163
MTcat2_VIRSorter_k99_1908635	6245		0	0.2805	0	9.81204	7.53282	3.37848	0	10.5306	0.829011	1.43964	0	14.2751
MTcat2_VIRSorter_k99_3081217	8142		13.2611	0.311395	0.644646	0	0	0.264489	3.05943	0.261542	0	0	495.893	0
MTcat2_VIRSorter_k99_3450969	12299		0	0	41.8286	51.5471	4.99285	12.9467	0.801333	28.8353	0.635506	0.475532	18.8021	54.887
MTcat2_VIRSorter_k99_3554349	5461		1.52948	5.39912	24.8568	4.80813	11.4504	20.1263	3.76968	2.97766	1.35335	1.40352	76.4262	6.87404
MTcat2_VIRSorter_k99_4587965	6344		81.139	0	0	0	0	0.348676	0	0	0	0	0	0
MTcat2_VIRSorter_k99_567049	7846		1.60754	5.71942	29.1947	5.14602	12.1009	19.7704	4.28262	3.35499	2.2472	1.47579	86.5074	7.78287
MTcat2_VIRSorter_k99_5784808	5866		1.19905	13.0982	45.9963	10.4853	26.2434	62.8872	0.00579414	2.49455	88.4254	85.1077	98.8316	21.4581
MTcat2_VIRSorter_k99_6231019	5144		0	0	0	0	0	0.152022	29.9922	14.353	0	0	109.143	0
MTcat2_VIRSorter_k99_8259567	5619		0	0	0	0	0	0.569904	51.1551	0.935254	0	0	0	0
MTcat2_VIRSorter_k99_8951441	6211		0	0	0	0	0	0.705826	781.108	0	0	0	0	0
MTcat2_VIRSorter_k99_9195450	10792		71.5962	0	0	0	0	0.313751	0	0	0	0	0	0
MTcat2_VIRSorter_k99_951815	7733		0.100853	0.290665	0.419964	72.9439	10.7797	8.35816	0.0480993	0.644169	5.60098	5.25187	1.92604	78.6946
MTcat2_VIRSorter_k99_9985188	10503		8.81915	6.087	0	0	0	0.322292	0.493623	0	0	0	0.432895	0
POLA0413_Hug_187	5201		221.72	0.320677	2.67	0.317225	3.37729	3.55437	6.24301	22.1436	1.43769	1.74767	18.4839	0.41077
POLA0413_Hug_22	5793		148.442	1.33357	0	0	0	0.220705	13.6379	0.3815	0	0	153.503	0
SPOT1012_Hug_52	16371		0	0	0	73.9569	7.28143	4.79354	0	0	2.45559	1.56901	0	74.9493
KC465898_HTVC010P	34892		5.32715	8.26264	0.425599	0.997363	7.55187	6.7451	19.4443	19.7538	0.831136	5.00401	22.0932	61.7119
KC465900_HTVC011P	39921		0.779665	0.687608	0.0563613	0.326896	0.760878	0.46592	0.789058	0.758999	0.250495	0.695123	1.03329	3.20508
KC465901_HTVC019P	42084		2.27224	0.509695	0.235244	1.12275	2.57521	0.420587	1.43641	1.49344	0.588109	1.92116	2.11779	7.60978
NC_020484_HTVC008M	147284		5.01327	1.96152	0.25461	0.754664	10.6775	1.92791	1.48692	1.47267	0.54232	2.05929	1.8926	3.89961
NC_003390.2	46675		0.00803428	0.00642742	0	0.00642742	0	0.0353508	0.0192823	0.00642742	0	0	0	0.00642742
NC_006820.1	196280		0.955905	0.715305	0.0726004	0.14138	0.932342	0.773385	0.33549	0.327848	0.183411	0.460057	0.222896	0.456236
NC_006882.2	45176		0.893727	1.01935	0.0166017	0.0962901	0.708341	1.08575	0.358597	0.355277	0.0249026	0.67403	0.783049	0.846689
NC_006883.2	252401		2.99821	4.4459	0.180071	0.164025	3.26118	3.30308	0.937199	0.957999	0.108954	1.18324	1.65213	2.82705
NC_006884.2	178249		3.08908	9.30973	0.0866765	0.108556	4.41307	7.28924	0.774198	0.737171	0.110099	1.41207	1.45302	3.09679
NC_008296.2	177300		2.64664	1.51354	0.0905245	0.318105	2.79329	1.6176	0.862944	0.813875	0.126904	1.39002	0.675409	1.18951
NC_009531.1	46214		0.0243433	0.0292119	0	0.00649154	0.0216385	0.0519323	0.0227204	0.0357035	0	0.00973731	0	0.0162288
NC_013085.1	194454		2.99042	2.3242	0.124965	0.336326	2.20361	2.82869	1.09615	1.09306	0.198633	1.42862	0.72125	1.24271
NC_015279.1	190789		11.4498	3.56703	0.294828	1.74224	10.2633	3.73213	2.25956	2.25406	0.547725	4.58989	3.06228	5.19134
NC_015280.1	181044		4.31732	24.5692	0.0538543	0.111851	6.18082	22.0339	1.05886	0.987605	0.155349	2.44581	2.12794	4.71681
NC_015281.1	179563		4.22762	1.99401	0.440235	0.534631	3.81691	1.89711	1.31319	1.29732	0.294465	1.7317	1.06648	1.96059
NC_015282.1	174079		2.48163	1.67165	0.454104	0.299864	2.33946	1.63891	1.01333	1.01764	0.143613	1.21066	0.844444	1.65873
NC_015283.1	176428		2.53645	5.33164	0.0535629	0.129231	2.80709	4.31734	0.500771	0.501621	0.13249	1.10102	0.894132	1.8696
NC_015284.1	183806		4.89647	30.4275	0.158319	0.0995615	6.86593	27.4129	1.28532	1.23228	0.140093	3.0252	2.51896	5.60156
NC_015285.1	174285		9.76777	2.28075	0.236681	1.04828	8.04143	2.42706	1.57501	1.54488	0.624695	4.26629	1.69191	2.73259
NC_015286.1	175230		2.77421	1.99795	0.0770416	0.291046	2.81131	2.22565	1.41671	1.33881	0.169064	1.47492	0.709068	1.3234
NC_015287.1	232878		3.77451	5.93165	0.309819	0.173911	4.0606	5.02924	0.714323	0.700152	0.16747	0.973256	0.989789	2.11012
NC_015288.1	191195		7.90096	1.95899	0.16946	0.710793	5.13546	2.07432	1.08188	1.07874	0.804807	2.33244	0.993096	1.60124
NC_015289.1	176184		2.25404	2.01948	0.08003	0.27074	2.10788	1.81345	0.403555	0.406961	0.158925	1.27622	0.586035	1.19534
NC_015290.1	182180		5.96251	5.13119	0.295587	0.161379	4.91272	4.1061	0.908991	0.930399	0.277885	1.8114	2.01518	3.42024
NC_015463.1	72332		0	0.00207377	0	0.00414754	0	0	0	0.00207377	0.00172814	0	0.00172814	0.00622131
NC_015569.1	178563		0.116906	0.0907243	0.0462022	0.0277213	0.147707	0.084844	0.0512424	0.0562827	0.0175008	0.063843	0.0609029	0.0873641
NC_016656.1	45890		0.991501	1.58204	0.179778	0.0653737	0.877097	1.47418	0.477228	0.542602	0.0326869	0.607976	0.92068	0.925038
NC_016657.1	47055		0.228456	0.452662	0.18489	0.0765062	0.193922	0.408033	0.267772	0.255021	0.0903198	0.296462	0.828817	0.446286
NC_016658.1	47741		0.908548	1.15938	0.0314195	0.100543	0.858801	0.779204	0.681804	0.625249	0.070694	0.549842	2.0894	1.21908
NC_016659.1	47536		0.12622	0.482792	0.201952	0.0725766	0.218256	0.432304	0.21773	0.183019	0.120961	0.318706	0.833579	0.504881
NC_019516.1	161440		0.906684	0.898476	0.020441	0.146804	1.06231	0.955154	0.570491	0.582569	0.0425855	0.438553	0.212153	0.362364
NC_020835.1	47325		0.211305	0.450079	0.174326	0.0570523	0.192816	0.399366	0.206022	0.171157	0.110935	0.282092	0.842578	0.453249
NC_020845.1	180977		3.97357	23.1145	0.0571896	0.117695	5.82878	21.0408	1.05594	0.944871	0.157479	2.38953	2.07692	4.64147
NC_020847.1	38327		0.0978423	0.121324	0.00391369	0.0117411	0.195685	0.117411	0.0469643	0.0352232	0	0.0665327	0.172855	0.117411
NC_020854.1	40658		0.00307443	0	0.00368931	0	0.0153721	0.0184466	0.00737862	0.00368931	0.00307443	0.00368931	0.00307443	0.00737862
NC_020855.1	192497		1.55717	3.03433	0.0350655	0.123119	1.59743	2.50679	0.37559	0.388837	0.0571437	0.738713	0.605204	1.23353
NC_020857.1	38834		0.0804707	0.11974	0.00386259	0.0115878	0.177036	0.115878	0.0463511	0.0540763	0	0.0656641	0.173817	0.11974
NC_020865.1	45730		0.295211	0.27881	0.137765	0.0623223	0.237809	0.416576	0.469058	0.485458	0.0164006	0.25913	0.325279	0.488738
NC_020872.1	46997		0.0159585	0.0127668	0.00319169	0.00319169	0.00265974	0.0223419	0.0191502	0.0287252	0	0	0.0452157	0.0478754
NC_020875.1	182801		2.08697	3.07219	0.0902621	0.181345	1.88046	2.29184	0.542393	0.544034	0.0882107	0.717173	0.534051	1.2768
NC_021071.1	177211		2.22898	4.09935	0.142203	0.215844	2.22757	3.35024	0.896389	0.892157	0.229246	1.14524	1.32751	2.87708
NC_021072.1	178807		2.87461	1.76	0.110734	0.349819	2.76136	1.69792	1.03939	1.00751	0.125834	1.38082	0.743819	1.34307
NC_021559.1	179063		3.22652	9.20626	0.0795809	0.0996856	4.41814	7.16396	0.792459	0.72293	0.145898	1.3579	1.39197	3.0157
NC_028663.1	188632		1.36244	2.85556	0.0548687	0.0803151	1.25907	2.24803	0.365792	0.35943	0.0404226	0.439745	0.449288	0.963781
NC_031235.1	194437		2.15044	1.07001	0.164321	0.310898	2.02508	1.29296	0.765286	0.782259	0.18065	1.00135	0.510448	0.882548
NC_031242.1	174307		1.92118	0.969841	0.0722863	0.214277	1.78349	1.01975	0.644552	0.623039	0.119043	0.959514	0.405176	0.811499
NC_031922.1	174830		2.73122	1.54007	0.480467	0.392953	2.84848	1.74856	1.44741	1.38477	0.207344	1.44998	1.00169	1.47486
NC_031927.1	216121		0.485261	0.239449	0.0728758	0.262353	1.14404	0.220016	0.0957797	0.0895332	0.0231352	0.190171	0.143438	0.257495
NC_031935.1	186386		2.97367	2.36847	0.0740399	0.316279	2.41636	2.93423	1.46068	1.40756	0.170345	1.36974	0.702172	1.26512
