# Supplementary material for: Dynamic marine viral infections and major contribution to photosynthetic processes shown by spatiotemporal picoplankton metatranscriptomes
Source: Nat Commun. 2019 Mar 12;10:1169. doi: 10.1038/s41467-019-09106-z (PMC6414667; doi:10.1038/s41467-019-09106-z)
Supplement: Supplementary file 5 — Supplementary Data 2 [file 41467_2019_9106_MOESM5_ESM.xlsx]

## Sheet: MGMT_VIRsorter_cat1cat2_minimus
gene_caller_id	hit accession number	%identity	hit title	hit E-value	contig
1	gi|828805605|ref|YP_009142965.1|	57.34	putative repair and recombination protein [Sinorhizobium phage phiM12]	4e-35	1
1	gi|971758946|ref|YP_009212296.1|	54.23	UvsY [Sinorhizobium phage phiN3]	6e-32	1
1	gi|460042531|ref|YP_007517961.1|	38.62	UvsY [Pelagibacter phage HTVC008M]	1e-27	1
2	gi|326781875|ref|YP_004322277.1|	35.88	head-proximal tip of tail tube tail completion + sheath stabilizer protein [Synechococcus phage S-SM2]	5e-23	1
2	gi|828805606|ref|YP_009142966.1|	36.88	head-proximal tip of tail tube tail completion + sheath stabilizer protein [Sinorhizobium phage phiM12]	1e-21	1
2	gi|971758947|ref|YP_009212297.1|	36.88	head-proximal tip of tail tube completion + sheath stabilizer protein [Sinorhizobium phage phiN3]	6e-20	1
3	gi|971758954|ref|YP_009212304.1|	69.79	precursor of major head subunit [Sinorhizobium phage phiN3]	1e-13	1
3	gi|828805614|ref|YP_009142975.1|	69.57	precursor of major head subunit [Sinorhizobium phage phiM12]	1e-12	1
3	gi|460042527|ref|YP_007517957.1|	60.64	major capsid [Pelagibacter phage HTVC008M]	2e-12	1
4	gi|828805615|ref|YP_009142976.1|	47.65	scaffold prohead core protein [Sinorhizobium phage phiM12]	5e-19	1
4	gi|971758955|ref|YP_009212305.1|	47.65	scaffold prohead core protein [Sinorhizobium phage phiN3]	6e-19	1
4	gi|460042526|ref|YP_007517956.1|	38.06	prohead core protein [Pelagibacter phage HTVC008M]	3e-16	1
5	gi|971758956|ref|YP_009212306.1|	55.26	prohead core scaffold and protease [Sinorhizobium phage phiN3]	4e-12	1
5	gi|828805616|ref|YP_009142977.1|	54.82	prohead core scaffold and protease [Sinorhizobium phage phiM12]	6e-09	1
5	gi|326782868|ref|YP_004323266.1|	54.42	prohead core scaffold and protease [Prochlorococcus phage P-RSM4]	1e-07	1
6	gi|971758957|ref|YP_009212307.1|	43.84	hypothetical protein PHIN3_67 [Sinorhizobium phage phiN3]	2e-88	1
6	gi|828805617|ref|YP_009142978.1|	46.97	hypothetical protein SmphiM12_070 [Sinorhizobium phage phiM12]	6e-68	1
8	gi|971758959|ref|YP_009212309.1|	58.42	portal vertex protein of head [Sinorhizobium phage phiN3]	1e-79	1
8	gi|326784321|ref|YP_004324725.1|	52.39	portal vertex protein of head [Synechococcus phage S-SSM5]	1e-79	1
8	gi|828805619|ref|YP_009142980.1|	58.42	portal vertex protein of head [Sinorhizobium phage phiM12]	5e-48	1
9	gi|971758960|ref|YP_009212310.1|	43.86	tail tube protein [Sinorhizobium phage phiN3]	3e-145	1
9	gi|828805620|ref|YP_009142981.1|	43.86	tail tube protein [Sinorhizobium phage phiM12]	6e-139	1
9	gi|725949351|ref|YP_009098944.1|	46.02	tail tube protein [Caulobacter phage Cr30]	6e-76	1
10	gi|971758985|ref|YP_009212335.1|	43.54	tail sheath monomer [Sinorhizobium phage phiN3]	6e-139	1
10	gi|828805646|ref|YP_009143007.1|	43.54	tail sheath monomer [Sinorhizobium phage phiM12]	3e-42	1
10	gi|725949352|ref|YP_009098945.1|	40.61	tail sheath protein [Caulobacter phage Cr30]	2e-41	1
11	gi|828805648|ref|YP_009143009.1|	59.03	terminase DNA packaging enzyme large subunit [Sinorhizobium phage phiM12]	7e-61	1
11	gi|58532911|ref|YP_195134.1|	46.33	terminase DNA packaging enzyme large subunit [Synechococcus phage S-PM2]	3e-53	1
11	gi|971758986|ref|YP_009212336.1|	58.63	terminase large subunit [Sinorhizobium phage phiN3]	2e-40	1
12	gi|828805650|ref|YP_009143011.1|	44.93	terminase DNA packaging enzyme small subunit [Sinorhizobium phage phiM12]	2e-65	1
12	gi|971758988|ref|YP_009212338.1|	44.93	terminase small subunit [Sinorhizobium phage phiN3]	3e-53	1
12	gi|472339589|ref|YP_007673123.1|	43.59	terminase subunit [Synechococcus phage S-CAM1]	1e-48	1
13	gi|828805651|ref|YP_009143012.1|	46.32	proximal tail sheath stabilization [Sinorhizobium phage phiM12]	9e-47	1
13	gi|326781859|ref|YP_004322261.1|	46.03	proximal tail sheath stabilization [Synechococcus phage S-SM2]	1e-46	1
13	gi|971758989|ref|YP_009212339.1|	46.32	proximal tail sheath stabilization [Sinorhizobium phage phiN3]	9e-44	1
15	gi|326783006|ref|YP_004323403.1|	52.7	fiber [Prochlorococcus phage P-HM2]	1e-45	2
16	gi|493740210|ref|WP_006689338.1|	23.08	hypothetical protein, partial [Ureaplasma parvum]	3e-94	2
16	gi|489483739|ref|WP_003388718.1|	40.82	hypothetical protein [Brevibacillus borstelensis]	1e-63	2
16	gi|917745509|ref|WP_052259683.1|	37.41	hypothetical protein [Brevibacillus borstelensis]	2e-58	2
16	gi|917745509|ref|WP_052259683.1|	36.55	hypothetical protein [Brevibacillus borstelensis]	8e-57	2
17	gi|655017639|ref|WP_028466602.1|	39.74	glycosyl transferase [Nisaea denitrificans]	7e-94	2
17	gi|495404002|ref|WP_008128701.1|	39.66	hypothetical protein [Phyllobacterium sp. YR531]	2e-91	2
17	gi|496111161|ref|WP_008835668.1|	40.38	hypothetical protein [Mesorhizobium alhagi]	3e-71	2
20	gi|496110569|ref|WP_008835076.1|	27.78	hypothetical protein [Mesorhizobium alhagi]	9e-68	2
20	gi|516777603|ref|WP_018096473.1|	26.92	hypothetical protein [Sinorhizobium meliloti]	2e-67	2
20	gi|759844446|ref|WP_043539741.1|	28.1	hypothetical protein [Salinarimonas rosea]	7e-06	2
22	gi|970995490|ref|WP_058864012.1|	30.77	hypothetical protein [Ponticoccus sp. SJ5A-1]	1e-15	2
22	gi|763148589|ref|WP_044028254.1|	29.95	hypothetical protein [Ruegeria pomeroyi]	5e-15	2
22	gi|518330514|ref|WP_019500721.1|	29.84	hypothetical protein [Pseudanabaena sp. PCC 6802]	4e-14	2
24	gi|460042509|ref|YP_007517939.1|	50.94	neck protein [Pelagibacter phage HTVC008M]	4e-26	2
24	gi|966198345|ref|YP_009188183.1|	47.06	neck protein [Cyanophage P-TIM40]	5e-26	2
24	gi|472341640|ref|YP_007675156.1|	45.22	hypothetical protein CPXG_00119 [Cyanophage P-RSM6]	6e-25	2
25	gi|326784340|ref|YP_004324706.1|	42.96	neck protein [Synechococcus phage S-SSM5]	1e-16	2
25	gi|472341639|ref|YP_007675155.1|	42.81	hypothetical protein CPXG_00118 [Cyanophage P-RSM6]	2e-16	2
25	gi|966198346|ref|YP_009188184.1|	41.87	neck protein [Cyanophage P-TIM40]	3e-11	2
26	gi|815853942|ref|YP_009134085.1|	45.33	proximal tail sheath protein [Synechococcus phage ACG-2014j]	8e-60	2
26	gi|815854893|ref|YP_009134596.1|	44.8	proximal tail sheath protein [Synechococcus phage ACG-2014e]	4e-36	2
26	gi|589891857|ref|YP_009008225.1|	42.96	proximal tail sheath [Synechococcus phage ACG-2014h]	1e-15	2
27	gi|460042513|ref|YP_007517943.1|	62.73	terminase small subunit [Pelagibacter phage HTVC008M]	4e-36	2
27	gi|481019399|ref|YP_007877753.1|	49.6	terminase small subunit [Cyanophage P-RSM1]	3e-32	2
27	gi|418487253|ref|YP_007001601.1|	53.33	small gp16 terminase DNA packaging enzyme [Synechococcus phage metaG-MbCM1]	6e-19	2
28	gi|472343318|ref|YP_007677269.1|	43.12	terminase large subunit [Synechococcus phage S-SSM4]	5e-20	2
28	gi|58532911|ref|YP_195134.1|	44.2	terminase DNA packaging enzyme large subunit [Synechococcus phage S-PM2]	2e-18	2
28	gi|966198361|ref|YP_009188199.1|	45.59	terminase DNA packaging enzyme large subunit [Cyanophage P-TIM40]	2e-10	2
29	gi|725949352|ref|YP_009098945.1|	41.75	tail sheath protein [Caulobacter phage Cr30]	1e-90	2
29	gi|828805646|ref|YP_009143007.1|	40.91	tail sheath monomer [Sinorhizobium phage phiM12]	3e-89	2
29	gi|460042517|ref|YP_007517947.1|	47.98	tail sheath protein [Pelagibacter phage HTVC008M]	3e-08	2
30	gi|815854641|ref|YP_009134346.1|	38.15	tail tube monomer protein [Synechococcus phage ACG-2014f]	4e-89	2
30	gi|61806002|ref|YP_214362.1|	41.04	tail tube monomer [Prochlorococcus phage P-SSM2]	1e-78	2
30	gi|460042518|ref|YP_007517948.1|	37.43	tail tube monomer [Pelagibacter phage HTVC008M]	4e-77	2
31	gi|326783090|ref|YP_004323487.1|	53.72	portal vertex protein of head [Prochlorococcus phage P-HM2]	1e-34	2
31	gi|472340226|ref|YP_007673752.1|	53.72	portal vertex protein [Prochlorococcus phage MED4-213]	8e-13	2
31	gi|326782140|ref|YP_004322541.1|	53.72	portal vertex protein of head [Prochlorococcus phage P-HM1]	2e-12	2
34	gi|58532917|ref|YP_195140.1|	54.67	prohead core scaffold and protease [Synechococcus phage S-PM2]	2e-26	2
34	gi|472342072|ref|YP_007675584.1|	54.42	hypothetical protein SWTG_00094 [Synechococcus phage S-RIM2 R1_1999]	9e-26	2
34	gi|460042524|ref|YP_007517954.1|	56.02	prohead core scaffold and protease [Pelagibacter phage HTVC008M]	2e-12	2
35	gi|326782869|ref|YP_004323267.1|	42.97	scaffold prohead core protein [Prochlorococcus phage P-RSM4]	1e-25	2
35	gi|61806309|ref|YP_214668.1|	41.33	scaffold prohead core protein [Prochlorococcus phage P-SSM4]	1e-15	2
35	gi|326782389|ref|YP_004322789.1|	41.39	scaffold prohead core protein [Synechococcus phage S-ShM2]	1e-06	2
36	gi|472341617|ref|YP_007675133.1|	58.36	hypothetical protein CPXG_00096 [Cyanophage P-RSM6]	8e-52	2
36	gi|460042527|ref|YP_007517957.1|	63.12	major capsid [Pelagibacter phage HTVC008M]	2e-06	2
36	gi|966198373|ref|YP_009188211.1|	58.36	precursor of major head subunit (major capsid) [Cyanophage P-TIM40]	2e-06	2
38	gi|518878715|ref|WP_020034590.1|	34.25	hypothetical protein [Prochlorococcus sp. scB245a_518D8]	1e-47	3
40	gi|326783807|ref|YP_004324201.1|	62.87	precursor of major head subunit [Synechococcus phage S-SSM7]	2e-47	3
40	gi|971758954|ref|YP_009212304.1|	65.55	precursor of major head subunit [Sinorhizobium phage phiN3]	8e-13	3
40	gi|828805614|ref|YP_009142975.1|	65.32	precursor of major head subunit [Sinorhizobium phage phiM12]	2e-12	3
41	gi|326783093|ref|YP_004323490.1|	37.93	scaffold prohead core protein [Prochlorococcus phage P-HM2]	7e-16	3
41	gi|827048002|ref|YP_009140683.1|	36.8	scaffold prohead core protein [Synechococcus phage ACG-2014b]	8e-16	3
41	gi|472341618|ref|YP_007675134.1|	36.33	prohead core protein [Cyanophage P-RSM6]	4e-12	3
42	gi|971758956|ref|YP_009212306.1|	51.33	prohead core scaffold and protease [Sinorhizobium phage phiN3]	3e-33	3
42	gi|472343323|ref|YP_007677274.1|	52.89	protease [Synechococcus phage S-SSM4]	1e-32	3
42	gi|828805616|ref|YP_009142977.1|	51.77	prohead core scaffold and protease [Sinorhizobium phage phiM12]	9e-16	3
45	gi|971758959|ref|YP_009212309.1|	53.91	portal vertex protein of head [Sinorhizobium phage phiN3]	0	3
45	gi|460042776|ref|YP_007518198.1|	47.36	portal protein [Synechococcus phage S-RIM8 A.HR1]	0	3
45	gi|828805619|ref|YP_009142980.1|	54.32	portal vertex protein of head [Sinorhizobium phage phiM12]	2e-31	3
46	gi|725949351|ref|YP_009098944.1|	47.88	tail tube protein [Caulobacter phage Cr30]	0	3
46	gi|971758960|ref|YP_009212310.1|	43.27	tail tube protein [Sinorhizobium phage phiN3]	2e-53	3
46	gi|828805620|ref|YP_009142981.1|	43.27	tail tube protein [Sinorhizobium phage phiM12]	5e-50	3
47	gi|828805646|ref|YP_009143007.1|	44.62	tail sheath monomer [Sinorhizobium phage phiM12]	1e-49	3
47	gi|971758985|ref|YP_009212335.1|	44.62	tail sheath monomer [Sinorhizobium phage phiN3]	1e-20	3
47	gi|725949352|ref|YP_009098945.1|	41.09	tail sheath protein [Caulobacter phage Cr30]	5e-19	3
48	gi|418487485|ref|YP_007001827.1|	42.76	gp17 terminase large subunit [Synechococcus phage ACG-2014c]	3e-76	3
48	gi|828805648|ref|YP_009143009.1|	63.71	terminase DNA packaging enzyme large subunit [Sinorhizobium phage phiM12]	5e-26	3
48	gi|971758986|ref|YP_009212336.1|	64	terminase large subunit [Sinorhizobium phage phiN3]	9e-14	3
49	gi|947678966|ref|WP_056341518.1|	31.36	hypothetical protein [Sphingopyxis sp. Root1497]	1e-15	4
49	gi|992050003|ref|WP_061026374.1|	35.67	hypothetical protein [Bradyrhizobium sp. CCH5-F6]	8e-15	4
49	gi|910239753|ref|WP_050044744.1|	36.31	hypothetical protein [Bradyrhizobium sp. LTSP849]	2e-12	4
49	gi|947678966|ref|WP_056341518.1|	27.5	hypothetical protein [Sphingopyxis sp. Root1497]	2e-11	4
50	gi|333798195|ref|YP_004508467.1|	54.22	hypothetical cyanophage protein [Synechococcus phage S-CRM01]	4e-30	4
50	gi|472342867|ref|YP_007676373.1|	51.16	hypothetical protein CYZG_00052 [Cyanophage KBS-P-1A]	1e-21	4
50	gi|472339633|ref|YP_007673166.1|	51.16	hypothetical protein SWQG_00020 [Synechococcus phage S-RIP2]	2e-20	4
52	gi|817614260|ref|WP_046601927.1|	32.61	integrase [Neorhizobium galegae]	5e-46	4
52	gi|902985573|ref|WP_049704125.1|	32.68	integrase [Devosia sp. H5989]	4e-44	4
52	gi|518232831|ref|WP_019403039.1|	31.7	MULTISPECIES: integrase [Chelatococcus]	1e-17	4
53	gi|874084583|ref|WP_048647541.1|	44.92	transcriptional regulator [Nitratireductor sp. ZZ-1]	1e-36	4
53	gi|737701184|ref|WP_035670032.1|	41.67	transcriptional regulator [Bradyrhizobium liaoningense]	4e-26	4
53	gi|947600127|ref|WP_056263356.1|	36.97	transcriptional regulator [Methylobacterium sp. Leaf87]	3e-19	4
56	gi|1041010595|ref|WP_065202677.1|	54.61	hypothetical protein [Chromobacterium subtsugae]	2e-35	4
56	gi|759886939|ref|WP_043573594.1|	54.61	MULTISPECIES: hypothetical protein [Chromobacterium]	3e-22	4
56	gi|759932463|ref|WP_043617734.1|	54.67	hypothetical protein [Chromobacterium violaceum]	6e-17	4
57	gi|935531774|ref|WP_054437740.1|	28.68	hypothetical protein [Novosphingobium sp. ST904]	1e-11	4
57	gi|499633401|ref|WP_011314135.1|	29.62	hypothetical protein [Nitrobacter winogradskyi]	2e-11	4
57	gi|495892566|ref|WP_008617145.1|	29.02	hypothetical protein [Magnetospirillum caucaseum]	6e-11	4
58	gi|752697370|ref|WP_041344941.1|	44.26	hypothetical protein [Nitrobacter winogradskyi]	8e-11	4
58	gi|499771402|ref|WP_011452136.1|	41.18	MULTISPECIES: hypothetical protein [Neorickettsia]	1e-10	4
58	gi|908379379|ref|WP_049750564.1|	44.26	hypothetical protein [Nitrobacter winogradskyi]	1e-08	4
59	gi|935531771|ref|WP_054437738.1|	34.4	hypothetical protein [Novosphingobium sp. ST904]	9e-18	4
59	gi|495892567|ref|WP_008617146.1|	26.9	hypothetical protein [Magnetospirillum caucaseum]	6e-17	4
59	gi|499633400|ref|WP_011314134.1|	30.57	hypothetical protein [Nitrobacter winogradskyi]	3e-08	4
60	gi|496164886|ref|WP_008889393.1|	39.87	regulatory protein [Thalassospira profundimaris]	1e-18	4
60	gi|500033687|ref|WP_011714405.1|	37.12	topoisomerase [Magnetococcus marinus]	4e-17	4
60	gi|493322891|ref|WP_006280189.1|	36.07	MULTISPECIES: bifunctional DNA primase/helicase [Wolbachia]	7e-17	4
61	gi|917761121|ref|WP_052275126.1|	49.69	hypothetical protein [Halocynthiibacter arcticus]	2e-16	4
61	gi|1011559543|ref|WP_062452060.1|	46.24	hypothetical protein [Rhizobium sp. Leaf262]	6e-16	4
61	gi|916633963|ref|WP_051241054.1|	45.05	hypothetical protein [Solobacterium moorei]	8e-14	4
63	gi|499633398|ref|WP_011314132.1|	31.25	hypothetical protein [Nitrobacter winogradskyi]	1e-13	4
63	gi|495892569|ref|WP_008617148.1|	30.06	hypothetical protein [Magnetospirillum caucaseum]	2e-09	4
63	gi|653455757|ref|WP_027541681.1|	26.76	hypothetical protein [Bradyrhizobium sp. URHA0002]	5e-08	4
64	gi|509139435|ref|YP_008058326.1|	41.24	hypothetical protein Chy5_0052 [Mycobacterium phage Chy5]	2e-19	4
64	gi|509141342|ref|YP_008060213.1|	41.24	hypothetical protein Chy4_0053 [Mycobacterium phage Chy4]	1e-18	4
64	gi|640884589|ref|YP_009031913.1|	42.39	hypothetical protein PBI_KAMPY_53 [Mycobacterium phage Kampy]	5e-08	4
66	gi|448260534|ref|YP_007348636.1|	35.45	hypothetical protein phAPEC8_00268 [Escherichia phage phAPEC8]	1e-93	4
66	gi|460042321|ref|YP_007517762.1|	51.28	hypothetical protein [Pelagibacter phage HTVC010P]	4e-18	4
72	gi|496031796|ref|WP_008756303.1|	70.67	hypothetical protein [Rhodobacteraceae bacterium KLH11]	2e-86	4
72	gi|947373599|ref|WP_056039698.1|	67.63	hypothetical protein [Loktanella sp. 3ANDIMAR09]	2e-85	4
72	gi|760062325|ref|WP_043745186.1|	67.44	hypothetical protein [Pseudooceanicola atlanticus]	2e-44	4
75	gi|498197761|ref|WP_010511917.1|	53.96	hypothetical protein [SAR324 cluster bacterium SCGC AAA001-C10]	4e-44	4
75	gi|930018431|ref|WP_054122721.1|	41.27	hypothetical protein [Novosphingobium sp. AAP93]	9e-44	4
75	gi|949589033|ref|WP_057020710.1|	35	hypothetical protein [Bradyrhizobium pachyrhizi]	5e-22	4
76	gi|947678976|ref|WP_056341528.1|	35.57	hypothetical protein [Sphingopyxis sp. Root1497]	1e-19	4
76	gi|944510329|ref|WP_055728807.1|	41.48	hypothetical protein [Bosea thiooxidans]	3e-16	4
76	gi|918412903|ref|WP_052464079.1|	36.96	hypothetical protein [Methyloceanibacter caenitepidi]	5e-08	4
77	gi|914297895|ref|WP_050567508.1|	41	LruC domain-containing protein [Vibrio sagamiensis]	4e-38	4
77	gi|696454381|ref|WP_033003681.1|	43	LruC domain-containing protein [Vibrio azureus]	8e-08	4
77	gi|499614097|ref|WP_011294831.1|	37.78	hypothetical protein [Prochlorococcus marinus]	2e-07	4
78	gi|712916032|ref|YP_009103806.1|	45.39	hypothetical protein S-CBP4_0037 [Synechococcus phage S-CBP4]	2e-36	4
78	gi|728824429|ref|WP_033925622.1|	33.33	hypothetical protein [Sphingomonas sp. 35-24ZXX]	1e-32	4
78	gi|739602634|ref|WP_037460080.1|	36.32	hypothetical protein [Skermanella stibiiresistens]	5e-15	4
80	gi|472342823|ref|YP_007676329.1|	37.65	hypothetical protein CYZG_00007 [Cyanophage KBS-P-1A]	2e-50	4
80	gi|472343489|ref|YP_007677698.1|	44.44	hypothetical protein PRQG_00034 [Prochlorococcus phage P-GSP1]	3e-10	4
80	gi|815854031|ref|YP_009134174.1|	51.32	hypothetical protein Syn7803US103_192 [Synechococcus phage ACG-2014j]	6e-10	4
81	gi|460042415|ref|YP_007517850.1|	45.71	hypothetical protein [Pelagibacter phage HTVC019P]	1e-24	4
81	gi|460042284|ref|YP_007517725.1|	43.4	hypothetical protein [Pelagibacter phage HTVC010P]	1e-07	4
83	gi|526244966|ref|YP_008320293.1|	44.79	putative C1q domain containing protein [Puniceispirillum phage HMO-2011]	0	4
86	gi|526244953|ref|YP_008320280.1|	71.23	adenosylcobalamin-dependent ribonucleoside-triphosphate reductase [Puniceispirillum phage HMO-2011]	6e-170	5
86	gi|916716907|ref|WP_051323998.1|	64.29	hypothetical protein [Solirubrobacter sp. URHD0082]	1e-168	5
86	gi|985760252|ref|YP_009225772.1|	63.01	ribonucleotide reductase [Streptomyces phage Jay2Jay]	5e-68	5
87	gi|526244953|ref|YP_008320280.1|	53.52	adenosylcobalamin-dependent ribonucleoside-triphosphate reductase [Puniceispirillum phage HMO-2011]	2e-47	5
87	gi|985760252|ref|YP_009225772.1|	54.29	ribonucleotide reductase [Streptomyces phage Jay2Jay]	3e-47	5
87	gi|916716907|ref|WP_051323998.1|	52.24	hypothetical protein [Solirubrobacter sp. URHD0082]	2e-16	5
88	gi|487892840|ref|WP_001966306.1|	59.15	hypothetical protein [Vibrio cholerae]	2e-11	5
88	gi|1016481286|ref|WP_063073734.1|	57.75	hypothetical protein [Proteus mirabilis]	2e-11	5
88	gi|983379620|ref|WP_060556914.1|	59.15	hypothetical protein [Proteus mirabilis]	3e-10	5
92	gi|460042457|ref|YP_007517887.1|	42.11	hypothetical protein [Pelagibacter phage HTVC008M]	1e-110	5
93	gi|502810263|ref|WP_013045239.1|	26.45	hypothetical protein [Candidatus Puniceispirillum marinum]	1e-42	5
95	gi|9964629|ref|NP_064759.1|	49.59	gp22 [Roseobacter phage SIO1]	2e-22	5
95	gi|399528877|ref|YP_006560924.1|	50.57	hypothetical protein P12053L_39 [Celeribacter phage P12053L]	6e-21	5
95	gi|749536575|ref|WP_040172280.1|	31.52	hypothetical protein [Phaeobacter sp. S26]	5e-13	5
96	gi|399528878|ref|YP_006560925.1|	61.84	hypothetical protein P12053L_40 [Celeribacter phage P12053L]	0	5
96	gi|472341725|ref|YP_007675241.1|	35.98	hypothetical protein CPXG_00204 [Cyanophage P-RSM6]	1e-126	5
96	gi|326783645|ref|YP_004323852.1|	34.2	hypothetical protein Syn19_014 [Synechococcus phage Syn19]	1e-126	5
98	gi|9964634|ref|NP_064763.1|	29.85	gp26 [Roseobacter phage SIO1]	9e-21	5
98	gi|399528880|ref|YP_006560927.1|	29.34	hypothetical protein P12053L_42 [Celeribacter phage P12053L]	1e-20	5
98	gi|423261949|ref|YP_007010551.1|	23.81	putative tail sheath [Salinivibrio phage CW02]	1e-20	5
99	gi|9964633|ref|NP_064764.1|	47.11	gp26.1 [Roseobacter phage SIO1]	1e-11	5
99	gi|399528881|ref|YP_006560928.1|	49.45	hypothetical protein P12053L_43 [Celeribacter phage P12053L]	3e-11	5
100	gi|746454940|ref|WP_039494566.1|	27.78	acetyltransferase [Pectobacterium carotovorum]	5e-35	5
100	gi|910879656|ref|WP_050126673.1|	25.68	acetyltransferase [Yersinia enterocolitica]	7e-35	5
100	gi|639190444|ref|WP_024529657.1|	30.41	acetyltransferase [Serratia fonticola]	3e-09	5
101	gi|9964636|ref|NP_064766.1|	42.38	gp27 [Roseobacter phage SIO1]	9e-47	5
101	gi|399528883|ref|YP_006560930.1|	42.51	hypothetical protein P12053L_45 [Celeribacter phage P12053L]	7e-35	5
101	gi|937456469|ref|YP_009168394.1|	27.53	putative head closure protein [Citrobacter phage CVT22]	7e-34	5
103	gi|399528885|ref|YP_006560932.1|	50.81	hypothetical protein P12053L_47 [Celeribacter phage P12053L]	7e-34	5
103	gi|9964637|ref|NP_064767.1|	46.34	gp28 [Roseobacter phage SIO1]	5e-23	5
103	gi|937456467|ref|YP_009168392.1|	32.53	putative adaptor protein [Citrobacter phage CVT22]	1e-11	5
104	gi|399528886|ref|YP_006560933.1|	69.23	hypothetical protein P12053L_48 [Celeribacter phage P12053L]	4e-53	5
104	gi|9964638|ref|NP_064768.1|	71.79	gp29 [Roseobacter phage SIO1]	8e-08	5
105	gi|508178056|ref|YP_008051117.1|	31.29	hypothetical protein RIO-1_47 [Pseudoalteromonas phage RIO-1]	1e-51	5
106	gi|399528887|ref|YP_006560934.1|	54.48	hypothetical protein P12053L_49 [Celeribacter phage P12053L]	1e-51	5
106	gi|21234405|ref|NP_640318.1|	33.68	hypothetical protein VpV262p57 [Vibrio phage VpV262]	3e-17	5
106	gi|325171215|ref|YP_004251187.1|	31.49	hypothetical protein ViPhICP2p16 [Vibrio phage ICP2]	1e-16	5
107	gi|399528888|ref|YP_006560935.1|	47.25	hypothetical protein P12053L_50 [Celeribacter phage P12053L]	2e-16	5
107	gi|9964639|ref|NP_064769.1|	45.6	gp30 [Roseobacter phage SIO1]	2e-09	5
107	gi|423261958|ref|YP_007010560.1|	37.37	scaffold protein [Salinivibrio phage CW02]	3e-09	5
108	gi|653444792|ref|WP_027536867.1|	37.96	hypothetical protein [Bradyrhizobium sp. URHA0002]	5e-14	6
108	gi|496254510|ref|WP_008967895.1|	41.67	hypothetical protein [Bradyrhizobium sp. STM 3843]	5e-13	6
108	gi|517943818|ref|WP_019114026.1|	37.21	hypothetical protein [Verrucomicrobia bacterium SCGC AAA164-O14]	3e-09	6
112	gi|750533452|ref|WP_040815321.1|	39.5	hypothetical protein [gamma proteobacterium HTCC5015]	1e-26	6
112	gi|506235673|ref|WP_015755448.1|	38.46	hypothetical protein [Robiginitalea biformata]	1e-25	6
112	gi|327198556|ref|YP_004327143.1|	57.52	carboxypeptidase [Pseudoalteromonas phage H105/1]	7e-13	6
113	gi|753794817|ref|WP_041550460.1|	49.09	hypothetical protein [Novosphingobium aromaticivorans]	2e-21	6
113	gi|935537666|ref|WP_054441007.1|	46.3	hypothetical protein [Novosphingobium sp. ST904]	1e-16	6
113	gi|936196160|ref|WP_054530302.1|	41.82	hypothetical protein [Erythrobacter sp. SG61-1L]	1e-09	6
114	gi|440789286|ref|YP_007348996.1|	38.4	hypothetical protein MAM_017 [Serratia phage phiMAM1]	3e-31	6
114	gi|849120332|ref|YP_009147648.1|	35.2	hypothetical protein NW77_136 [Erwinia phage phiEa2809]	2e-17	6
114	gi|149408190|ref|YP_001294624.1|	35.25	hypothetical protein ORF031 [Pseudomonas phage PA11]	5e-08	6
115	gi|814939266|ref|WP_046388187.1|	45.52	hypothetical protein [Streptococcus uberis]	2e-28	6
115	gi|814943204|ref|WP_046391964.1|	47.37	hypothetical protein [Streptococcus uberis]	3e-15	6
115	gi|517179566|ref|WP_018368384.1|	48.09	hypothetical protein [Streptococcus entericus]	1e-07	6
116	gi|971755576|ref|YP_009209331.1|	31.14	hypothetical protein [Pseudomonas phage DL54]	4e-105	6
116	gi|410491831|ref|YP_006907053.1|	31.91	phage particle protein [Pseudomonas phage UFV-P2]	1e-10	6
116	gi|388604623|ref|YP_006382515.1|	30.37	phage particle protein [Pseudomonas phage tf]	4e-08	6
117	gi|492934880|ref|WP_006051237.1|	30.04	adhesin [Paraburkholderia graminis]	3e-103	6
117	gi|492934880|ref|WP_006051237.1|	27.15	adhesin [Paraburkholderia graminis]	2e-102	6
117	gi|928218170|ref|WP_053858455.1|	28.84	adhesin [Burkholderia sp. HB1]	6e-35	6
117	gi|916546824|ref|WP_051153915.1|	29.11	adhesin [Burkholderia sp. URHA0054]	7e-35	6
119	gi|550937202|ref|WP_022685607.1|	35.09	hypothetical protein [Sphingomonas phyllosphaerae]	4e-74	6
119	gi|653063618|ref|WP_027314933.1|	52.44	hypothetical protein [Microvirga flocculans]	3e-73	6
119	gi|758932757|ref|WP_043059657.1|	47.06	hypothetical protein [Sphingomonas taxi]	1e-32	6
120	gi|651611237|ref|WP_026605370.1|	34.4	hypothetical protein [Methylobacterium sp. 285MFTsu5.1]	6e-103	6
120	gi|947767046|ref|WP_056428944.1|	31.37	hypothetical protein [Methylobacterium sp. Leaf91]	7e-102	6
120	gi|947862368|ref|WP_056522991.1|	34.4	hypothetical protein [Methylobacterium sp. Leaf361]	8e-73	6
121	gi|948106552|ref|WP_056765116.1|	30.75	hypothetical protein [Rhodanobacter sp. Root561]	1e-81	6
121	gi|916674023|ref|WP_051281114.1|	29.18	MULTISPECIES: hypothetical protein [Rhodanobacter]	5e-23	6
121	gi|921054897|ref|WP_053069673.1|	27.78	hypothetical protein [Xanthomonas axonopodis]	1e-14	6
123	gi|738351802|ref|WP_036304145.1|	68	hypothetical protein [Methylomicrobium agile]	1e-13	6
123	gi|985606061|ref|WP_060845556.1|	64.15	hypothetical protein [Methylobacterium aquaticum]	3e-11	6
123	gi|760084984|ref|WP_043767457.1|	66.67	hypothetical protein [Algiphilus aromaticivorans]	4e-10	6
126	gi|602259977|ref|YP_009021672.1|	24.79	dimodular nonribosomal peptide synthetase [Vibrio phage CHOED]	4e-11	7
127	gi|472343197|ref|YP_007677149.1|	47.43	hypothetical protein PRSG_00013 [Prochlorococcus phage P-SSP3]	6e-49	7
127	gi|372217710|ref|YP_005087392.1|	47.43	predicted protein [Cyanophage P-SSP2]	2e-45	7
127	gi|971767337|ref|YP_009220207.1|	48.17	hypothetical protein S-CBP42_0022 [Synechococcus phage S-CBP42]	8e-37	7
129	gi|446169082|ref|WP_000246937.1|	31.33	DNA transfer protein [Escherichia coli]	5e-22	7
129	gi|545163219|ref|WP_021518016.1|	32	acyltransferase [Escherichia coli]	3e-19	7
129	gi|928813292|ref|WP_053877697.1|	32	DNA transfer protein [Escherichia coli]	2e-14	7
131	gi|500032964|ref|WP_011713682.1|	47.96	terminase [Magnetococcus marinus]	2e-50	8
131	gi|947579990|ref|WP_056243432.1|	45.97	hypothetical protein [Mesorhizobium sp. Root552]	9e-08	8
131	gi|500033676|ref|WP_011714394.1|	48.28	terminase [Magnetococcus marinus]	2e-06	8
132	gi|1021262358|ref|WP_063289079.1|	38.99	MULTISPECIES: hypothetical protein [Pseudovibrio]	4e-49	8
132	gi|1021265740|ref|WP_063292403.1|	35.22	hypothetical protein [Pseudovibrio sp. Ad5]	6e-49	8
132	gi|1021271190|ref|WP_063297621.1|	35.22	hypothetical protein [Pseudovibrio sp. Ad37]	2e-36	8
133	gi|971481936|ref|WP_058893511.1|	42.27	phage portal protein [Campylobacter iguaniorum]	6e-54	8
133	gi|918403481|ref|WP_052454747.1|	48.47	phage portal protein [Rickettsia hoogstraalii]	3e-36	8
133	gi|919135748|ref|WP_052691380.1|	48.25	phage portal protein [Rickettsia hoogstraalii]	3e-36	8
134	gi|896416024|ref|WP_049351692.1|	39.69	peptidase [Neisseria lactamica]	2e-56	8
134	gi|896268525|ref|WP_049258254.1|	40.19	peptidase [Neisseria meningitidis]	2e-51	8
134	gi|1031432232|ref|WP_064089276.1|	39.88	major capsid protein [Eikenella sp. NML130454]	2e-51	8
137	gi|504693110|ref|WP_014880212.1|	39.42	hypothetical protein [Phaeobacter inhibens]	3e-56	8
137	gi|749536586|ref|WP_040172290.1|	40.78	hypothetical protein [Phaeobacter sp. S26]	4e-56	8
137	gi|992326240|ref|WP_061047702.1|	38.46	hypothetical protein [Phaeobacter inhibens]	2e-18	8
138	gi|1021275326|ref|WP_063301532.1|	40.52	hypothetical protein [Pseudovibrio sp. WM33]	2e-32	8
138	gi|1021271185|ref|WP_063297616.1|	41.18	hypothetical protein [Pseudovibrio sp. Ad37]	2e-18	8
138	gi|1021265744|ref|WP_063292407.1|	41.18	MULTISPECIES: hypothetical protein [Pseudovibrio]	1e-17	8
139	gi|654340377|ref|WP_027833828.1|	53.49	hypothetical protein [Maritalea myrionectae]	2e-32	8
141	gi|921996702|ref|WP_053286189.1|	32.56	hypothetical protein [Escherichia coli]	2e-53	9
141	gi|764558579|ref|WP_044419460.1|	31.54	hypothetical protein [Arcobacter anaerophilus]	2e-39	9
141	gi|917537147|ref|WP_052143564.1|	32.81	hypothetical protein [Flaviramulus ichthyoenteri]	5e-32	9
143	gi|472340875|ref|YP_007674395.1|	73.86	hypothetical protein SWZG_00030 [Synechococcus phage S-SKS1]	3e-39	9
146	gi|422937638|ref|YP_007007841.1|	36.84	NAD-dependent DNA ligase subunit B [Vibrio phage pVp-1]	3e-79	10
146	gi|971753662|ref|YP_009207573.1|	34.31	NAD-dependent DNA ligase subunit B [Vibrio phage phi 3]	7e-71	10
147	gi|410491143|ref|YP_006906365.1|	44.81	putative D5 protein [Pectobacterium phage My1]	1e-68	10
147	gi|182682931|ref|YP_001837055.1|	48.6	D5 protein [Escherichia phage Eps7]	2e-18	10
147	gi|847897174|ref|YP_009146066.1|	48.6	transcription factor [Salmonella phage Stitch]	9e-15	10
148	gi|431810203|ref|YP_007237090.1|	26.91	D6 protein [Yersinia phage phiR201]	4e-52	10
148	gi|410491144|ref|YP_006906366.1|	29.14	putative DNA helicase [Pectobacterium phage My1]	6e-45	10
148	gi|422937636|ref|YP_007007839.1|	29.18	putative replicative DNA helicase [Vibrio phage pVp-1]	1e-14	10
151	gi|410491145|ref|YP_006906367.1|	34.27	putative DNA primase [Pectobacterium phage My1]	7e-45	10
151	gi|971753665|ref|YP_009207576.1|	37.54	DNA primase [Vibrio phage phi 3]	8e-45	10
151	gi|422937635|ref|YP_007007838.1|	40.32	DNA primase [Vibrio phage pVp-1]	9e-45	10
153	gi|971820706|ref|YP_009202126.1|	46.1	DNA polymerase I [Escherichia phage slur09]	1e-148	10
153	gi|326633006|ref|YP_004306595.1|	46.1	DNA polymerase [Salmonella phage Spc35]	3e-135	10
153	gi|46401858|ref|YP_006950.1|	46.1	DNA polymerase [Escherichia phage T5]	6e-44	10
155	gi|422937632|ref|YP_007007835.1|	43.33	putative ATP-dependent helicase [Vibrio phage pVp-1]	3e-135	10
155	gi|971820704|ref|YP_009202124.1|	41.24	Type III restriction enzyme, res subunit [Escherichia phage slur09]	5e-32	10
155	gi|431810207|ref|YP_007237094.1|	41.4	DNA helicase, phage-associated [Yersinia phage phiR201]	5e-32	10
157	gi|431810208|ref|YP_007237095.1|	26.41	hypothetical protein BN79_135 [Yersinia phage phiR201]	1e-35	10
157	gi|971753670|ref|YP_009207581.1|	26.1	D11 protein [Vibrio phage phi 3]	7e-32	10
157	gi|46401862|ref|YP_006954.1|	26.02	D11 protein [Escherichia phage T5]	2e-29	10
161	gi|414087163|ref|YP_006987350.1|	45.23	portal vertex protein of head [Cronobacter phage vB_CsaM_GAP32]	2e-27	11
161	gi|712914796|ref|YP_009102185.1|	46.68	portal protein [Escherichia phage 121Q]	2e-23	11
161	gi|422936979|ref|YP_007007244.1|	46.28	portal vertex protein [Enterobacteria phage vB_KleM-RaK2]	4e-23	11
164	gi|849121918|ref|YP_009150834.1|	47.09	prohead core scaffolding protein and protease [Escherichia phage PBECO 4]	1e-60	11
164	gi|712914799|ref|YP_009102188.1|	47.09	capsid maturation protease [Escherichia phage 121Q]	2e-60	11
164	gi|414087166|ref|YP_006987353.1|	43.27	prohead core scaffold and protease [Cronobacter phage vB_CsaM_GAP32]	7e-21	11
165	gi|849121917|ref|YP_009150833.1|	33.14	hypothetical protein [Escherichia phage PBECO 4]	3e-60	11
165	gi|712914800|ref|YP_009102189.1|	33.14	scaffolding protein [Escherichia phage 121Q]	1e-40	11
165	gi|422936983|ref|YP_007007248.1|	32.07	hypothetical protein RaK2_00093 [Enterobacteria phage vB_KleM-RaK2]	2e-38	11
166	gi|712914801|ref|YP_009102190.1|	64.8	major capsid protein [Escherichia phage 121Q]	2e-41	11
166	gi|414087168|ref|YP_006987355.1|	64.8	precursor of major head subunit [Cronobacter phage vB_CsaM_GAP32]	7e-41	11
166	gi|849121916|ref|YP_009150832.1|	64.8	major capsid protein [Escherichia phage PBECO 4]	5e-38	11
167	gi|654569799|ref|WP_028037027.1|	62.86	hypothetical protein [Candidatus Pelagibacter ubique]	8e-124	11
167	gi|519013647|ref|WP_020169522.1|	61.94	hypothetical protein [Candidatus Pelagibacter ubique]	6e-114	11
167	gi|560890960|ref|WP_023648569.1|	62.54	hypothetical protein [Candidatus Pelagibacter ubique]	4e-40	11
168	gi|499889048|ref|WP_011569782.1|	35.21	hypothetical protein [Roseobacter denitrificans]	7e-113	11
168	gi|935591731|ref|WP_054462610.1|	36.28	hypothetical protein [Phaeobacter sp. 11ANDIMAR09]	9e-56	11
168	gi|750015106|ref|WP_040351824.1|	37.61	hypothetical protein [Blastopirellula marina]	3e-49	11
172	gi|414089302|ref|YP_006989454.1|	31.85	hypothetical protein CcrKarma_gp074 [Caulobacter phage karma]	1e-163	11
172	gi|414089657|ref|YP_006989804.1|	31.62	hypothetical protein CcrSwift_gp071 [Caulobacter phage swift]	2e-160	11
172	gi|414088936|ref|YP_006989104.1|	31.34	hypothetical protein CcrRogue_gp075 [Caulobacter phage rogue]	2e-48	11
173	gi|414088144|ref|YP_006988322.1|	32.9	hypothetical protein CcrColossus_gp088 [Caulobacter phage CcrColossus]	3e-159	11
173	gi|414088145|ref|YP_006988323.1|	35.23	hypothetical protein CcrColossus_gp089 [Caulobacter phage CcrColossus]	5e-88	11
173	gi|414089303|ref|YP_006989455.1|	35.67	hypothetical protein CcrKarma_gp075 [Caulobacter phage karma]	3e-86	11
175	gi|914642698|ref|WP_050634194.1|	49.63	hypothetical protein [Vibrio sp. J2-15]	5e-86	11
175	gi|971747550|ref|YP_009201452.1|	56.44	long tail fiber distal subunit [Vibrio phage ValKK3]	8e-41	11
175	gi|493450370|ref|WP_006405656.1|	46.88	peptidase S74 [Burkholderia multivorans]	4e-38	11
179	gi|460042442|ref|YP_007517872.1|	44.33	hypothetical protein [Pelagibacter phage HTVC008M]	5e-38	12
180	gi|1039341641|ref|WP_064773717.1|	34.74	hypothetical protein [Helicobacter saguini]	9e-61	12
180	gi|488903833|ref|WP_002814908.1|	37.5	site-specific DNA-methyltransferase [Leuconostoc mesenteroides]	7e-60	12
181	gi|498008757|ref|WP_010322913.1|	54.9	30S ribosomal protein S21 [Marinobacterium stanieri]	4e-169	12
181	gi|522071151|ref|WP_020582360.1|	52	30S ribosomal protein S21 [Endozoicomonas elysicola]	2e-166	12
181	gi|740204583|ref|WP_038046530.1|	47.73	30S ribosomal protein S21 [Thermoanaerobaculum aquaticum]	7e-60	12
184	gi|499438176|ref|WP_011125640.1|	67.91	MULTISPECIES: pyrimidine dimer DNA glycosylase/endonuclease V [Prochlorococcus]	4e-166	12
184	gi|33240938|ref|NP_875880.1|	67.91	Pyrimidine dimer DNA glycosylase/Endonuclease V [Prochlorococcus marinus subsp. marinus str. CCMP1375]	4e-16	12
184	gi|739031234|ref|WP_036912362.1|	68.89	MULTISPECIES: endonuclease V [Prochlorococcus]	1e-15	12
191	gi|460042447|ref|YP_007517877.1|	47.25	hypothetical protein [Pelagibacter phage HTVC008M]	1e-14	12
192	gi|460042448|ref|YP_007517878.1|	42.47	hypothetical protein [Pelagibacter phage HTVC008M]	2e-18	12
193	gi|504025590|ref|WP_014259584.1|	29.79	curli production assembly/transport component CsgF [Desulfovibrio africanus]	3e-130	12
193	gi|460042450|ref|YP_007517880.1|	44.36	curli production assembly/transport component [Pelagibacter phage HTVC008M]	2e-18	12
193	gi|653118546|ref|WP_027368087.1|	29.33	curli production assembly/transport component CsgF [Desulfovibrio africanus]	1e-16	12
194	gi|460042451|ref|YP_007517881.1|	50.85	curli production assembly/transport component [Pelagibacter phage HTVC008M]	1e-119	12
194	gi|518196414|ref|WP_019366622.1|	48.7	curli production assembly protein CsgG [Pseudomonas luteola]	1e-91	12
194	gi|498496794|ref|WP_010797523.1|	48.26	hypothetical protein [Pseudomonas sp. HPB0071]	5e-06	12
195	gi|460042452|ref|YP_007517882.1|	33.33	curlin-associated protein [Pelagibacter phage HTVC008M]	8e-06	12
196	gi|655498013|ref|WP_028879345.1|	32.46	hypothetical protein [Terasakiella pusilla]	3e-178	12
196	gi|495336751|ref|WP_008061487.1|	28.5	hypothetical protein [Methyloversatilis universalis]	4e-177	12
196	gi|460042453|ref|YP_007517883.1|	36.36	hypothetical protein [Pelagibacter phage HTVC008M]	8e-06	12
197	gi|740128820|ref|WP_037977116.1|	56.72	acyl carrier protein [Synergistes jonesii]	9e-173	12
197	gi|495986687|ref|WP_008711266.1|	55.22	MULTISPECIES: acyl carrier protein [Synergistaceae]	1e-57	12
197	gi|502633271|ref|WP_012869843.1|	53.73	acyl carrier protein [Thermanaerovibrio acidaminovorans]	3e-56	12
198	gi|460042454|ref|YP_007517884.1|	34.2	hypothetical protein [Pelagibacter phage HTVC008M]	3e-56	12
201	gi|460042455|ref|YP_007517885.1|	43.65	adenylate/guanylyl cyclase [Pelagibacter phage HTVC008M]	6e-77	12
201	gi|948254932|ref|WP_056912498.1|	37.32	adenylate/guanylate cyclase domain-containing protein [Pseudolabrys sp. Root1462]	6e-74	12
201	gi|639173052|ref|WP_024512767.1|	35.45	adenylate/guanylate cyclase domain-containing protein [Bradyrhizobium sp. ARR65]	9e-74	12
203	gi|860254719|ref|WP_048357643.1|	43.72	MULTISPECIES: hypothetical protein [unclassified Methylophilales]	9e-176	12
203	gi|497538043|ref|WP_009852241.1|	43.26	hypothetical protein [beta proteobacterium KB13]	2e-174	12
203	gi|503732677|ref|WP_013966753.1|	49.29	hypothetical protein [Nitrosomonas sp. Is79A3]	4e-172	12
204	gi|828805758|ref|YP_009143119.1|	37.7	hypothetical protein SmphiM12_264 [Sinorhizobium phage phiM12]	1e-60	12
204	gi|971759093|ref|YP_009212443.1|	37.7	hypothetical protein PHIN3_203 [Sinorhizobium phage phiN3]	4e-58	12
204	gi|640178735|ref|WP_024812725.1|	31.77	hypothetical protein [Oceanicola sp. HL-35]	2e-57	12
207	gi|501237923|ref|WP_012280941.1|	50.74	peroxiredoxin [Francisella philomiragia]	2e-127	12
207	gi|748749501|ref|WP_040007616.1|	46	peroxiredoxin [Francisella sp. FSC1006]	5e-127	12
207	gi|742874731|ref|WP_039003540.1|	51.45	peroxiredoxin [Halocynthiibacter arcticus]	4e-119	12
208	gi|1027754616|ref|WP_063686744.1|	36.81	phosphoribosyltransferase [Sphingomonas sp. NIC1]	3e-165	12
208	gi|516605299|ref|WP_017980322.1|	37.5	hypothetical protein [Sphingomonas melonis]	8e-163	12
208	gi|758935828|ref|WP_043060932.1|	36.11	phosphoribosyltransferase [Sphingomonas taxi]	9e-162	12
211	gi|326783845|ref|YP_004324239.1|	63.83	hypothetical protein SSSM7_187 [Synechococcus phage S-SSM7]	3e-24	12
211	gi|326782890|ref|YP_004323288.1|	61.7	hypothetical protein PRSM4_160 [Prochlorococcus phage P-RSM4]	3e-24	12
211	gi|526244939|ref|YP_008320266.1|	47.17	hypothetical protein phage1322_04 [Puniceispirillum phage HMO-2011]	4e-24	12
212	gi|760020298|ref|WP_043703452.1|	60.15	iron-sulfur cluster scaffold-like protein [Tepidimonas taiwanensis]	1e-51	12
212	gi|969889255|ref|WP_058616248.1|	59.4	Fe-S cluster assembly scaffold IscU [Tepidimonas taiwanensis]	4e-50	12
212	gi|497543535|ref|WP_009857733.1|	57.86	iron-sulfur cluster scaffold-like protein [Rubrivivax benzoatilyticus]	1e-48	12
213	gi|752713735|ref|WP_041360861.1|	38.46	(Fe-S)-cluster assembly protein [Nitrosomonas sp. Is79A3]	5e-60	12
213	gi|1011713735|ref|WP_062557574.1|	38.1	iron-sulfur cluster assembly protein IscA [Nitrosomonas ureae]	1e-56	12
213	gi|503413580|ref|WP_013648241.1|	38.1	heme biosynthesis protein HemY [Nitrosomonas sp. AL212]	2e-55	12
214	gi|490835550|ref|WP_004697632.1|	50	MULTISPECIES: glutaredoxin 3 [Acinetobacter]	2e-64	12
214	gi|491544108|ref|WP_005401726.1|	50	glutaredoxin 3 [Acinetobacter johnsonii]	4e-53	12
214	gi|491324318|ref|WP_005182284.1|	46.58	MULTISPECIES: glutaredoxin 3 [Acinetobacter]	3e-50	12
215	gi|497456201|ref|WP_009770399.1|	45.02	FkbM family methyltransferase [Paraburkholderia terrae]	4e-07	12
215	gi|495018251|ref|WP_007744258.1|	45.66	FkbM family methyltransferase [Burkholderia sp. BT03]	6e-07	12
215	gi|754955048|ref|WP_042311184.1|	45.34	FkbM family methyltransferase [Paraburkholderia terrae]	4e-06	12
218	gi|971760340|ref|YP_009213679.1|	76.41	putative ribonucleotide reductase A subunit [Prochlorococcus phage P-TIM68]	1e-14	13
218	gi|326781923|ref|YP_004322325.1|	75.7	ribonucleotide reductase class Ia alpha subunit [Synechococcus phage S-SM2]	7e-14	13
218	gi|61806079|ref|YP_214439.1|	80	ribonucleotide reductase A subunit [Prochlorococcus phage P-SSM2]	4e-06	13
219	gi|827047507|ref|YP_009140942.1|	60	DNA primase subunit [Synechococcus phage ACG-2014i]	2e-43	13
219	gi|815854011|ref|YP_009134154.1|	60	DNA primase subunit [Synechococcus phage ACG-2014j]	4e-43	13
219	gi|589891929|ref|YP_009008297.1|	60	DNA primase subunit [Synechococcus phage ACG-2014h]	2e-13	13
220	gi|326783145|ref|YP_004323542.1|	75.36	hypothetical protein PHM2_173 [Prochlorococcus phage P-HM2]	4e-34	13
220	gi|326782195|ref|YP_004322596.1|	70.29	hypothetical protein PHM1_171 [Prochlorococcus phage P-HM1]	6e-07	13
220	gi|326782929|ref|YP_004323327.1|	70.73	hypothetical protein PRSM4_199 [Prochlorococcus phage P-RSM4]	6e-07	13
221	gi|326783143|ref|YP_004323540.1|	50.49	hypothetical protein PHM2_171 [Prochlorococcus phage P-HM2]	2e-12	13
221	gi|472340391|ref|YP_007673917.1|	38	hypothetical protein CPMG_00172 [Prochlorococcus phage MED4-213]	6e-09	13
221	gi|326782193|ref|YP_004322594.1|	38	hypothetical protein PHM1_169 [Prochlorococcus phage P-HM1]	7e-09	13
222	gi|326783870|ref|YP_004324264.1|	59.35	hypothetical protein SSSM7_212 [Synechococcus phage S-SSM7]	3e-08	13
222	gi|113200696|ref|YP_717859.1|	58.33	gp189 [Synechococcus phage syn9]	3e-08	13
222	gi|827048055|ref|YP_009140736.1|	60	hypothetical protein Syn7803C100_168 [Synechococcus phage ACG-2014b]	6e-08	13
223	gi|472343388|ref|YP_007677339.1|	63.27	hypothetical protein CYXG_00150 [Synechococcus phage S-SSM4]	1e-120	13
223	gi|326784260|ref|YP_004324786.1|	49.49	S-layer domain protein [Synechococcus phage S-SSM5]	3e-98	13
223	gi|326782926|ref|YP_004323324.1|	49.49	S-layer domain protein [Prochlorococcus phage P-RSM4]	3e-97	13
224	gi|472340394|ref|YP_007673920.1|	85	hypothetical protein CPMG_00175 [Prochlorococcus phage MED4-213]	2e-59	13
224	gi|326783140|ref|YP_004323537.1|	85	hypothetical protein PHM2_168 [Prochlorococcus phage P-HM2]	6e-59	13
224	gi|326782190|ref|YP_004322591.1|	83.33	hypothetical protein PHM1_166 [Prochlorococcus phage P-HM1]	6e-59	13
225	gi|971760331|ref|YP_009213670.1|	42.22	putative cytitidyltransferase [Prochlorococcus phage P-TIM68]	7e-163	13
225	gi|589891922|ref|YP_009008290.1|	52.83	hypothetical protein S-MbCM7_156 [Synechococcus phage ACG-2014h]	4e-55	13
225	gi|326784141|ref|YP_004324534.1|	85.71	hypothetical protein Syn1_163 [Prochlorococcus phage Syn1]	2e-42	13
225	gi|326784141|ref|YP_004324534.1|	38.51	hypothetical protein Syn1_163 [Prochlorococcus phage Syn1]	2e-42	13
226	gi|828805913|ref|YP_009143274.1|	32.64	hypothetical protein SmphiM12_465 [Sinorhizobium phage phiM12]	5e-162	13
226	gi|971759257|ref|YP_009212607.1|	32.64	hypothetical protein PHIN3_367 [Sinorhizobium phage phiN3]	1e-161	13
227	gi|318066010|ref|YP_195171.2|	82.35	Pyrophosphatase [Synechococcus phage S-PM2]	2e-70	13
227	gi|326784135|ref|YP_004324528.1|	80.88	pyrophosphatase [Prochlorococcus phage Syn1]	8e-70	13
227	gi|255928990|ref|YP_003097302.1|	81.06	MazG [Synechococcus phage S-RSM4]	1e-68	13
228	gi|113200684|ref|YP_717847.1|	68.12	DNA primase/helicase [Synechococcus phage syn9]	4e-38	13
228	gi|827048045|ref|YP_009140726.1|	66.06	DNA primase-helicase [Synechococcus phage ACG-2014b]	6e-36	13
228	gi|514050912|ref|YP_008125685.1|	63.7	DNA primase/helicase [Synechococcus phage S-CAM8]	8e-36	13
229	gi|326783499|ref|YP_004323998.1|	38.92	2OG-Fe(II) oxygenase [Synechococcus phage Syn19]	0	13
229	gi|472342115|ref|YP_007675627.1|	35.98	hypothetical protein SWTG_00137 [Synechococcus phage S-RIM2 R1_1999]	0	13
229	gi|514231317|ref|YP_008129994.1|	40.64	2OG-Fe(II) oxygenase superfamily protein [Prochlorococcus phage P-SSM3]	0	13
230	gi|113200682|ref|YP_717845.1|	62.5	RecA-like recombination protein [Synechococcus phage syn9]	5e-33	13
230	gi|326783500|ref|YP_004323997.1|	62.8	UvsX RecA-like protein [Synechococcus phage Syn19]	1e-09	13
230	gi|481019541|ref|YP_007877893.1|	62.2	UvsX [Cyanophage Syn30]	9e-06	13
231	gi|113200680|ref|YP_717843.1|	68.11	DNA polymerase [Synechococcus phage syn9]	1e-120	13
231	gi|418487545|ref|YP_007001887.1|	67.15	gp43 DNA polymerase [Synechococcus phage ACG-2014c]	1e-117	13
231	gi|326782911|ref|YP_004323309.1|	64.09	DNA polymerase [Prochlorococcus phage P-RSM4]	3e-113	13
232	gi|333798303|ref|YP_004508576.1|	37.36	hypothetical cyanophage protein [Synechococcus phage S-CRM01]	3e-82	13
232	gi|815854213|ref|YP_009133486.1|	39.24	hypothetical protein Syn7803C102_143 [Synechococcus phage ACG-2014d]	6e-20	13
232	gi|113200679|ref|YP_717842.1|	38.67	gp172 [Synechococcus phage syn9]	8e-20	13
233	gi|472340410|ref|YP_007673936.1|	39	hypothetical protein CPMG_00191 [Prochlorococcus phage MED4-213]	3e-72	13
233	gi|326782174|ref|YP_004322575.1|	38	hypothetical protein PHM1_150 [Prochlorococcus phage P-HM1]	2e-67	13
233	gi|326783123|ref|YP_004323520.1|	38	hypothetical protein PHM2_151 [Prochlorococcus phage P-HM2]	5e-57	13
234	gi|333798285|ref|YP_004508558.1|	51.72	hypothetical protein SCRM01_125c [Synechococcus phage S-CRM01]	5e-42	13
234	gi|725949443|ref|YP_009099036.1|	35.56	hypothetical protein [Caulobacter phage Cr30]	2e-20	13
234	gi|738423358|ref|WP_036374833.1|	24.3	hypothetical protein [Mycobacterium austroafricanum]	1e-08	13
235	gi|61806052|ref|YP_214412.1|	30.33	hypothetical protein PSSM2_180 [Prochlorococcus phage P-SSM2]	3e-32	13
235	gi|589891908|ref|YP_009008276.1|	26.85	hypothetical protein S-MbCM7_142 [Synechococcus phage ACG-2014h]	1e-07	13
235	gi|326783840|ref|YP_004324234.1|	28.16	hypothetical protein SSSM7_182 [Synechococcus phage S-SSM7]	8e-07	13
236	gi|326784509|ref|YP_004325000.1|	62.94	heat shock protein [Prochlorococcus phage P-SSM7]	1e-47	13
236	gi|971760316|ref|YP_009213655.1|	66.9	putative heat-shock protein [Prochlorococcus phage P-TIM68]	2e-31	13
236	gi|472340412|ref|YP_007673938.1|	68.57	heat-shock protein IbpA [Prochlorococcus phage MED4-213]	4e-31	13
237	gi|326782430|ref|YP_004322830.1|	73.91	hypothetical protein SShM2_164 [Synechococcus phage S-ShM2]	2e-47	13
237	gi|514050903|ref|YP_008125676.1|	72.12	OMP1 protein [Synechococcus phage S-CAM8]	3e-47	13
237	gi|827047534|ref|YP_009140969.1|	75.15	OMP1 protein [Synechococcus phage ACG-2014i]	1e-17	13
238	gi|113200673|ref|YP_717836.1|	76.98	gp166 [Synechococcus phage syn9]	9e-54	13
238	gi|460042823|ref|YP_007518245.1|	78.4	gp166 [Synechococcus phage S-RIM8 A.HR1]	2e-15	13
238	gi|255928952|ref|YP_003097264.1|	76.98	hypothetical cyanophage protein [Synechococcus phage S-RSM4]	9e-15	13
239	gi|326782903|ref|YP_004323301.1|	78.57	hypothetical protein PRSM4_173 [Prochlorococcus phage P-RSM4]	9e-53	13
239	gi|61806340|ref|YP_214699.1|	75.69	hypothetical protein PSSM4_138 [Prochlorococcus phage P-SSM4]	1e-52	13
239	gi|514231306|ref|YP_008129983.1|	76.04	hypothetical protein PRAG_00052 [Prochlorococcus phage P-SSM3]	3e-28	13
240	gi|472343357|ref|YP_007677308.1|	55.51	hypothetical protein CYXG_00119 [Synechococcus phage S-SSM4]	5e-28	13
240	gi|255928954|ref|YP_003097266.1|	45.45	hypothetical cyanophage protein [Synechococcus phage S-RSM4]	1e-27	13
240	gi|326783515|ref|YP_004323982.1|	50	hypothetical protein Syn19_149 [Synechococcus phage Syn19]	5e-26	13
241	gi|472340916|ref|YP_007674436.1|	49.32	hypothetical protein SWZG_00071 [Synechococcus phage S-SKS1]	3e-27	13
241	gi|255928956|ref|YP_003097268.1|	50.68	hypothetical cyanophage protein [Synechococcus phage S-RSM4]	3e-27	13
241	gi|589891948|ref|YP_009008316.1|	44.59	plasmid stabiliity protein [Synechococcus phage ACG-2014h]	8e-18	13
242	gi|514231301|ref|YP_008129978.1|	82.84	hypothetical protein PRAG_00047 [Prochlorococcus phage P-SSM3]	6e-69	13
242	gi|472341584|ref|YP_007675100.1|	87.31	hypothetical protein CPXG_00063 [Cyanophage P-RSM6]	7e-12	13
242	gi|326782216|ref|YP_004322617.1|	85.07	hypothetical protein PHM1_192 [Prochlorococcus phage P-HM1]	1e-11	13
243	gi|326783118|ref|YP_004323515.1|	81.88	translational repressor [Prochlorococcus phage P-HM2]	5e-54	13
243	gi|326782171|ref|YP_004322572.1|	80.43	translational repressor [Prochlorococcus phage P-HM1]	6e-54	13
243	gi|326782898|ref|YP_004323296.1|	78.83	translational repressor [Prochlorococcus phage P-RSM4]	7e-09	13
244	gi|418487303|ref|YP_007001651.1|	65.08	gp62 clamp loader subunit [Synechococcus phage metaG-MbCM1]	3e-15	13
244	gi|589891697|ref|YP_009007999.1|	67.46	clamp loader subunit [Synechococcus phage S-MbCM100]	8e-09	13
244	gi|481019355|ref|YP_007877709.1|	63.49	hypothetical protein CPPG_00158 [Cyanophage P-RSM1]	2e-08	13
245	gi|481019357|ref|YP_007877711.1|	52.4	Dam [Cyanophage P-RSM1]	3e-13	13
245	gi|326784520|ref|YP_004324989.1|	51.09	DNA adenine methylase [Prochlorococcus phage P-SSM7]	6e-12	13
245	gi|815854198|ref|YP_009133471.1|	50.9	DNA adenine methylase Dam [Synechococcus phage ACG-2014d]	1e-11	13
246	gi|966198364|ref|YP_009188202.1|	76.36	hypothetical protein PTIM40_127 [Cyanophage P-TIM40]	3e-40	13
246	gi|326784655|ref|YP_004324854.1|	72.41	hypothetical protein PSSM7_023 [Prochlorococcus phage P-SSM7]	8e-37	13
246	gi|326782030|ref|YP_004322431.1|	76.79	hypothetical protein PHM1_006 [Prochlorococcus phage P-HM1]	3e-28	13
248	gi|326783113|ref|YP_004323510.1|	67.39	hypothetical protein PHM2_141 [Prochlorococcus phage P-HM2]	9e-54	13
248	gi|326782166|ref|YP_004322567.1|	66.28	hypothetical protein PHM1_142 [Prochlorococcus phage P-HM1]	3e-39	13
248	gi|326782895|ref|YP_004323293.1|	73.42	hypothetical protein PRSM4_165 [Prochlorococcus phage P-RSM4]	2e-33	13
249	gi|971760309|ref|YP_009213648.1|	68.49	putative clamp loader subunit [Prochlorococcus phage P-TIM68]	5e-27	13
249	gi|61806033|ref|YP_214393.1|	66.56	clamp loader subunit [Prochlorococcus phage P-SSM2]	6e-27	13
249	gi|481019565|ref|YP_007877917.1|	66.03	sliding clamp loader [Cyanophage Syn30]	5e-23	13
250	gi|61806029|ref|YP_214389.1|	49.55	sliding clamp DNA polymerase accessory protein [Prochlorococcus phage P-SSM2]	3e-14	13
250	gi|472340967|ref|YP_007674487.1|	45.5	sliding clamp [Synechococcus phage S-SKS1]	4e-14	13
250	gi|326781891|ref|YP_004322293.1|	43.89	sliding clamp DNA polymerase accessory protein [Synechococcus phage S-SM2]	4e-14	13
251	gi|815854665|ref|YP_009134370.1|	40.94	hypothetical protein Syn7803C90_159 [Synechococcus phage ACG-2014f]	3e-11	13
251	gi|326784526|ref|YP_004324983.1|	48.28	hypothetical protein PSSM7_156 [Prochlorococcus phage P-SSM7]	3e-11	13
251	gi|326781890|ref|YP_004322292.1|	34.31	hypothetical protein SSM2_136 [Synechococcus phage S-SM2]	6e-11	13
252	gi|61805930|ref|YP_214290.1|	75.36	phycoerythrobilin [Prochlorococcus phage P-SSM2]	3e-10	13
252	gi|326783822|ref|YP_004324216.1|	63.03	phycoerythrobilin [Synechococcus phage S-SSM7]	4e-10	13
252	gi|326782982|ref|YP_004323379.1|	60.39	phycoerythrobilin [Prochlorococcus phage P-HM2]	2e-09	13
253	gi|966198388|ref|YP_009188226.1|	69.7	AAA and cbbQ type domains containing protein [Cyanophage P-TIM40]	8e-09	13
253	gi|326782584|ref|YP_004323044.1|	66.48	putative cobalt chelatase subunit CobS [Synechococcus phage S-SM1]	1e-07	13
253	gi|326783527|ref|YP_004323970.1|	66.39	putative cobalt chelatase subunit CobS [Synechococcus phage Syn19]	2e-07	13
254	gi|472339555|ref|YP_007673089.1|	47.22	hypothetical protein SXBG_00176 [Synechococcus phage S-CAM1]	4e-06	13
254	gi|326781887|ref|YP_004322289.1|	43.14	peptidase [Synechococcus phage S-SM2]	6e-06	13
254	gi|58532931|ref|YP_195154.1|	42.08	Peptidase [Synechococcus phage S-PM2]	8e-06	13
255	gi|326782157|ref|YP_004322558.1|	48.32	recombination endonuclease subunit [Prochlorococcus phage P-HM1]	2e-44	13
255	gi|472340426|ref|YP_007673952.1|	47.97	hypothetical protein CPMG_00208 [Prochlorococcus phage MED4-213]	3e-32	13
255	gi|326783105|ref|YP_004323502.1|	47.27	recombination endonuclease subunit [Prochlorococcus phage P-HM2]	1e-31	13
256	gi|326781883|ref|YP_004322285.1|	50.57	hypothetical protein SSM2_129 [Synechococcus phage S-SM2]	2e-15	13
256	gi|326783104|ref|YP_004323501.1|	50.6	hypothetical protein PHM2_132 [Prochlorococcus phage P-HM2]	9e-14	13
256	gi|472340427|ref|YP_007673953.1|	50.6	hypothetical protein CPMG_00209 [Prochlorococcus phage MED4-213]	4e-10	13
257	gi|326782155|ref|YP_004322556.1|	49.28	recombination endonuclease subunit [Prochlorococcus phage P-HM1]	5e-09	13
257	gi|472340428|ref|YP_007673954.1|	48.99	hypothetical protein CPMG_00210 [Prochlorococcus phage MED4-213]	1e-07	13
257	gi|326783103|ref|YP_004323500.1|	49.28	recombination endonuclease subunit [Prochlorococcus phage P-HM2]	2e-07	13
258	gi|326782399|ref|YP_004322799.1|	65.58	sigma factor for late transcription [Synechococcus phage S-ShM2]	6e-42	13
258	gi|162290191|ref|YP_717814.2|	70.14	late transcription sigma factor [Synechococcus phage syn9]	6e-36	13
258	gi|827048010|ref|YP_009140691.1|	72.41	late transcription sigma factor [Synechococcus phage ACG-2014b]	5e-06	13
259	gi|326783100|ref|YP_004323497.1|	45.05	methylamine utilization protein [Prochlorococcus phage P-HM2]	1e-18	13
259	gi|326782152|ref|YP_004322553.1|	43.96	methylamine utilization protein [Prochlorococcus phage P-HM1]	3e-16	13
259	gi|472340431|ref|YP_007673957.1|	42.86	hypothetical protein CPMG_00213 [Prochlorococcus phage MED4-213]	5e-15	13
260	gi|326783099|ref|YP_004323496.1|	62.3	RNA-DNA + DNA-DNA helicase [Prochlorococcus phage P-HM2]	2e-41	13
260	gi|61806014|ref|YP_214374.1|	63.93	RNA-DNA + DNA-DNA helicase [Prochlorococcus phage P-SSM2]	3e-07	13
260	gi|472340976|ref|YP_007674496.1|	62.83	UvsW [Synechococcus phage S-SKS1]	2e-06	13
261	gi|113200646|ref|YP_717809.1|	36.09	putative DNA repair/recombination [Synechococcus phage syn9]	6e-82	13
261	gi|514231281|ref|YP_008129958.1|	37.59	UvsY [Prochlorococcus phage P-SSM3]	3e-41	13
261	gi|326784309|ref|YP_004324737.1|	39.1	UvsY [Synechococcus phage S-SSM5]	1e-31	13
262	gi|815854651|ref|YP_009134356.1|	40.23	head-proximal tip of tail protein [Synechococcus phage ACG-2014f]	9e-82	13
262	gi|472340979|ref|YP_007674499.1|	40.23	hypothetical protein SWZG_00138 [Synechococcus phage S-SKS1]	2e-81	13
262	gi|326781875|ref|YP_004322277.1|	38.86	head-proximal tip of tail tube tail completion + sheath stabilizer protein [Synechococcus phage S-SM2]	2e-48	13
263	gi|472343427|ref|YP_007677378.1|	31.76	hypothetical protein CYXG_00189 [Synechococcus phage S-SSM4]	6e-40	13
264	gi|966198373|ref|YP_009188211.1|	62.11	precursor of major head subunit (major capsid) [Cyanophage P-TIM40]	3e-39	13
264	gi|815854647|ref|YP_009134352.1|	65.06	head vertex precursor [Synechococcus phage ACG-2014f]	2e-34	13
264	gi|61806007|ref|YP_214367.1|	61.94	precursor of major head subunit [Prochlorococcus phage P-SSM2]	1e-32	13
265	gi|971760282|ref|YP_009213620.1|	44.85	putative prohead core scaffold protein [Prochlorococcus phage P-TIM68]	2e-32	13
265	gi|460042779|ref|YP_007518201.1|	51.11	gp22 prohead core protein [Synechococcus phage S-RIM8 A.HR1]	1e-29	13
265	gi|815854170|ref|YP_009133443.1|	45.07	scaffold prohead core protein [Synechococcus phage ACG-2014d]	2e-23	13
266	gi|326784319|ref|YP_004324727.1|	71.03	prohead core scaffold and protease [Synechococcus phage S-SSM5]	8e-28	13
266	gi|326783545|ref|YP_004323952.1|	71.03	prohead core scaffold and protease [Synechococcus phage Syn19]	1e-19	13
266	gi|460042778|ref|YP_007518200.1|	70.09	protease [Synechococcus phage S-RIM8 A.HR1]	3e-08	13
268	gi|326782140|ref|YP_004322541.1|	60.07	portal vertex protein of head [Prochlorococcus phage P-HM1]	5e-15	13
268	gi|326783090|ref|YP_004323487.1|	59.59	portal vertex protein of head [Prochlorococcus phage P-HM2]	4e-08	13
268	gi|472340226|ref|YP_007673752.1|	59.89	portal vertex protein [Prochlorococcus phage MED4-213]	8e-07	13
269	gi|255929032|ref|YP_003097344.1|	51.81	tail tube protein [Synechococcus phage S-RSM4]	6e-23	13
269	gi|815853957|ref|YP_009134100.1|	51.03	tail tube monomer protein [Synechococcus phage ACG-2014j]	8e-20	13
269	gi|827047458|ref|YP_009140893.1|	47.69	tail tube monomer protein [Synechococcus phage ACG-2014i]	1e-17	13
270	gi|589891661|ref|YP_009007963.1|	38.25	tail sheath monomer [Synechococcus phage S-MbCM100]	4e-17	13
270	gi|966198367|ref|YP_009188205.1|	50.64	tail sheath monomer [Cyanophage P-TIM40]	2e-15	13
270	gi|514231270|ref|YP_008129947.1|	45.64	hypothetical protein PRAG_00016 [Prochlorococcus phage P-SSM3]	2e-11	13
271	gi|460042560|ref|YP_007517990.1|	72.93	RecA-like protein [Pelagibacter phage HTVC008M]	6e-07	14
271	gi|514231316|ref|YP_008129993.1|	74.86	UvsX [Prochlorococcus phage P-SSM3]	7e-07	14
271	gi|61806349|ref|YP_214708.1|	74.3	UvsX RecA-like protein [Prochlorococcus phage P-SSM4]	6e-06	14
272	gi|460042473|ref|YP_007517903.1|	29.65	hypothetical protein [Pelagibacter phage HTVC008M]	1e-14	14
272	gi|61806199|ref|YP_214559.1|	30.97	hypothetical protein PSSM2_327 [Prochlorococcus phage P-SSM2]	5e-13	14
272	gi|326782154|ref|YP_004322555.1|	30.73	hypothetical protein PHM1_130 [Prochlorococcus phage P-HM1]	1e-11	14
273	gi|326784592|ref|YP_004324917.1|	37.99	hypothetical protein PSSM7_086 [Prochlorococcus phage P-SSM7]	2e-61	14
273	gi|61806032|ref|YP_214392.1|	37.63	hypothetical protein PSSM2_160 [Prochlorococcus phage P-SSM2]	3e-40	14
273	gi|460042507|ref|YP_007517937.1|	40.94	phytanoyl-CoA-dioxygenase [Pelagibacter phage HTVC008M]	2e-12	14
274	gi|815854325|ref|YP_009133596.1|	35.48	DNA endonuclease V [Synechococcus phage ACG-2014g]	2e-37	14
274	gi|827047925|ref|YP_009140606.1|	32.97	DNA endonuclease V [Synechococcus phage ACG-2014b]	6e-31	14
274	gi|113200558|ref|YP_717720.1|	30.81	gp53 [Synechococcus phage syn9]	3e-28	14
276	gi|61806041|ref|YP_214401.1|	40.31	hypothetical protein PSSM2_169 [Prochlorococcus phage P-SSM2]	5e-24	14
276	gi|326783683|ref|YP_004324077.1|	33.69	hypothetical protein SSSM7_024 [Synechococcus phage S-SSM7]	8e-16	14
276	gi|827048037|ref|YP_009140718.1|	35.5	hypothetical protein Syn7803C100_150 [Synechococcus phage ACG-2014b]	2e-11	14
277	gi|326783832|ref|YP_004324226.1|	50.79	putative cytoplasmic protein [Synechococcus phage S-SSM7]	5e-24	14
277	gi|326781898|ref|YP_004322300.1|	42.29	putative cytoplasmic protein [Synechococcus phage S-SM2]	5e-24	14
277	gi|460042558|ref|YP_007517988.1|	56.15	putative cytoplasmic protein [Pelagibacter phage HTVC008M]	1e-08	14
278	gi|916721667|ref|WP_051328758.1|	56.73	DNA methyltransferase [Geminicoccus roseus]	0	14
278	gi|502796743|ref|WP_013031719.1|	57.22	MT-A70 family protein [Nitrosococcus halophilus]	6e-14	14
278	gi|737827947|ref|WP_035795248.1|	54.8	hypothetical protein [Butyrivibrio sp. WCD3002]	4e-06	14
279	gi|822629349|ref|WP_047003243.1|	30.67	hypothetical protein [Erythrobacter luteus]	0	14
279	gi|497920661|ref|WP_010234817.1|	33.12	MULTISPECIES: hypothetical protein [Citromicrobium]	3e-72	14
279	gi|921160518|ref|WP_053106584.1|	32.47	hypothetical protein [Erythrobacter atlanticus]	2e-32	14
280	gi|326781904|ref|YP_004322306.1|	51.26	DNA polymerase [Synechococcus phage S-SM2]	5e-56	14
280	gi|514231315|ref|YP_008129992.1|	49.88	hypothetical protein PRAG_00061 [Prochlorococcus phage P-SSM3]	5e-55	14
280	gi|418487545|ref|YP_007001887.1|	49.82	gp43 DNA polymerase [Synechococcus phage ACG-2014c]	8e-55	14
281	gi|499775555|ref|WP_011456289.1|	47.66	peptide ABC transporter substrate-binding protein [Jannaschia sp. CCS1]	8e-155	14
281	gi|955295403|ref|WP_058096276.1|	47.66	(2Fe-2S) ferredoxin [Paracoccus sp. MKU1]	4e-126	14
281	gi|1032825370|ref|WP_064331496.1|	48.6	2Fe-2S ferredoxin [Shinella sp. HZN7]	2e-26	14
282	gi|815854669|ref|YP_009134374.1|	33.33	hypothetical protein Syn7803C90_163 [Synechococcus phage ACG-2014f]	1e-10	14
283	gi|544766880|ref|WP_021192273.1|	33.33	ribosomal protein S6 modification protein [Sphingobacterium sp. IITKGP-BTPF85]	1e-124	14
283	gi|740911953|ref|WP_038697200.1|	32.99	alpha-L-glutamate ligase [Sphingobacterium sp. ML3W]	1e-54	14
283	gi|499692571|ref|WP_011373305.1|	42.08	ribosomal protein S6 modification protein [Sulfurimonas denitrificans]	1e-09	14
284	gi|514231299|ref|YP_008129976.1|	70.15	RegA [Prochlorococcus phage P-SSM3]	0	14
284	gi|514051170|ref|YP_008126450.1|	71.76	photosynthetic apparatus regulatory protein regA [Synechococcus phage S-IOM18]	5e-53	14
284	gi|460042809|ref|YP_007518231.1|	72.52	RegA [Synechococcus phage S-RIM8 A.HR1]	1e-52	14
285	gi|514051169|ref|YP_008126449.1|	59.69	clamp loader subunit [Synechococcus phage S-IOM18]	0	14
285	gi|472342099|ref|YP_007675611.1|	60.47	clamp loader subunit [Synechococcus phage S-RIM2 R1_1999]	0	14
285	gi|589891697|ref|YP_009007999.1|	59.69	clamp loader subunit [Synechococcus phage S-MbCM100]	1e-66	14
286	gi|944325894|ref|YP_009174691.1|	35.11	putative 2OG-Fe(II) oxygenase [Yellowstone lake phycodnavirus 1]	7e-65	14
286	gi|655499156|ref|WP_028880468.1|	35.59	oxidoreductase [Terasakiella pusilla]	2e-63	14
286	gi|460042553|ref|YP_007517983.1|	45.3	2OG-Fe(II) oxygenase superfamily protein [Pelagibacter phage HTVC008M]	8e-15	14
288	gi|971760309|ref|YP_009213648.1|	63.38	putative clamp loader subunit [Prochlorococcus phage P-TIM68]	7e-74	14
288	gi|460042551|ref|YP_007517981.1|	67.83	sliding clamp loader [Pelagibacter phage HTVC008M]	1e-13	14
288	gi|589891693|ref|YP_009007995.1|	62.1	clamp loader subunit [Synechococcus phage S-MbCM100]	1e-13	14
290	gi|61806029|ref|YP_214389.1|	49.55	sliding clamp DNA polymerase accessory protein [Prochlorococcus phage P-SSM2]	2e-60	14
290	gi|326783824|ref|YP_004324218.1|	50	sliding clamp DNA polymerase accessory protein [Synechococcus phage S-SSM7]	3e-57	14
290	gi|460042550|ref|YP_007517980.1|	46.15	sliding clamp DNA polymerase accessory protein [Pelagibacter phage HTVC008M]	2e-10	14
291	gi|647721329|ref|WP_025972375.1|	32.42	hypothetical protein [Prochlorococcus sp. scB241_527L22]	2e-10	14
291	gi|647713125|ref|WP_025967195.1|	29.55	hypothetical protein [Prochlorococcus sp. scB243_498P3]	3e-10	14
291	gi|647617184|ref|WP_025891876.1|	28.41	hypothetical protein [Prochlorococcus sp. scB241_526K3]	8e-10	14
293	gi|560890326|ref|WP_023647935.1|	55.03	heat-shock protein [Candidatus Pelagibacter ubique]	2e-144	14
293	gi|496819928|ref|WP_009372995.1|	60.4	heat-shock protein [alpha proteobacterium HIMB114]	5e-08	14
293	gi|460042547|ref|YP_007517977.1|	60	heat shock protein [Pelagibacter phage HTVC008M]	8e-08	14
294	gi|460042545|ref|YP_007517975.1|	60.61	30S ribosomal protein S21 [Pelagibacter phage HTVC008M]	2e-144	14
294	gi|503868285|ref|WP_014102279.1|	46.15	30S ribosomal protein S21 [Micavibrio aeruginosavorus]	3e-144	14
294	gi|916319832|ref|WP_051054878.1|	46.15	30S ribosomal protein S21 [Micavibrio aeruginosavorus]	5e-26	14
295	gi|460042544|ref|YP_007517974.1|	60.51	cobalt chelatase subunit [Pelagibacter phage HTVC008M]	2e-23	14
295	gi|326784115|ref|YP_004324508.1|	57.51	putative cobalt chelatase subunit CobS [Prochlorococcus phage Syn1]	4e-23	14
295	gi|589891896|ref|YP_009008264.1|	54.36	porphyrin biosynthetic protein [Synechococcus phage ACG-2014h]	3e-08	14
296	gi|815854182|ref|YP_009133455.1|	31.89	peptidase [Synechococcus phage ACG-2014d]	9e-175	14
296	gi|460042543|ref|YP_007517973.1|	33.09	peptidase [Pelagibacter phage HTVC008M]	1e-07	14
296	gi|966198386|ref|YP_009188224.1|	30.97	hypothetical protein PTIM40_149 [Cyanophage P-TIM40]	1e-07	14
297	gi|460042542|ref|YP_007517972.1|	51.3	hypothetical protein [Pelagibacter phage HTVC008M]	8e-174	14
297	gi|503197400|ref|WP_013432061.1|	25	MULTISPECIES: hypothetical protein [Caldicellulosiruptor]	3e-173	14
297	gi|326783832|ref|YP_004324226.1|	30.88	putative cytoplasmic protein [Synechococcus phage S-SSM7]	1e-171	14
298	gi|460042446|ref|YP_007517876.1|	41.79	phytanoyl-CoA-dioxygenase domain containing protein [Pelagibacter phage HTVC008M]	9e-168	14
298	gi|472340373|ref|YP_007673899.1|	36.36	hypothetical protein CPMG_00153 [Prochlorococcus phage MED4-213]	2e-167	14
298	gi|326782214|ref|YP_004322615.1|	34.95	hypothetical protein PHM1_190 [Prochlorococcus phage P-HM1]	5e-167	14
299	gi|943630771|ref|WP_055460185.1|	39.08	MULTISPECIES: peptide deformylase [Chelatococcus]	7e-167	14
299	gi|1010966501|ref|WP_061925549.1|	33.86	peptide deformylase [Altererythrobacter epoxidivorans]	1e-162	14
299	gi|494285019|ref|WP_007163403.1|	33.33	peptide deformylase [Erythrobacter sp. NAP1]	8e-158	14
300	gi|326783972|ref|YP_004324366.1|	34.76	DNA endonuclease V [Synechococcus phage S-SSM7]	3e-153	14
300	gi|460042530|ref|YP_007517960.1|	33.33	DNA endonuclease V [Pelagibacter phage HTVC008M]	2e-152	14
300	gi|326782683|ref|YP_004322945.1|	38.55	DNA endonuclease V [Synechococcus phage S-SM1]	9e-103	14
301	gi|953549267|ref|WP_058022668.1|	35.61	hypothetical protein [Pseudohongiella spirulinae]	2e-151	14
301	gi|939177288|ref|YP_009172727.1|	32.67	hypothetical protein OlV2_236c [Ostreococcus lucimarinus virus 2]	2e-145	14
301	gi|472342141|ref|YP_007675653.1|	31.71	hypothetical protein SWTG_00163 [Synechococcus phage S-RIM2 R1_1999]	2e-135	14
302	gi|460042539|ref|YP_007517969.1|	46.13	recombination endonuclease subunit [Pelagibacter phage HTVC008M]	9e-120	14
302	gi|326783105|ref|YP_004323502.1|	45.3	recombination endonuclease subunit [Prochlorococcus phage P-HM2]	1e-116	14
302	gi|472340426|ref|YP_007673952.1|	45.41	hypothetical protein CPMG_00208 [Prochlorococcus phage MED4-213]	2e-85	14
303	gi|61806056|ref|YP_214416.1|	27.66	hypothetical protein PSSM2_184 [Prochlorococcus phage P-SSM2]	9e-141	14
303	gi|1022613776|ref|WP_063395559.1|	35.2	hypothetical protein [Prochlorococcus sp. MIT 1306]	3e-139	14
303	gi|460042538|ref|YP_007517968.1|	35.1	hypothetical protein [Pelagibacter phage HTVC008M]	8e-36	14
304	gi|460042537|ref|YP_007517967.1|	51.3	recombination endonuclease subunit [Pelagibacter phage HTVC008M]	3e-133	14
304	gi|326783103|ref|YP_004323500.1|	42.98	recombination endonuclease subunit [Prochlorococcus phage P-HM2]	6e-127	14
304	gi|472340428|ref|YP_007673954.1|	41.55	hypothetical protein CPMG_00210 [Prochlorococcus phage MED4-213]	4e-99	14
305	gi|504941656|ref|WP_015128758.1|	35.23	hypothetical protein [Calothrix sp. PCC 7507]	0	14
305	gi|497242756|ref|WP_009556978.1|	34.39	hypothetical protein [Oscillatoriales cyanobacterium JSC-12]	2e-89	14
305	gi|518330514|ref|WP_019500721.1|	32.31	hypothetical protein [Pseudanabaena sp. PCC 6802]	2e-16	14
306	gi|460042535|ref|YP_007517965.1|	62.29	sigma factor for late transcription [Pelagibacter phage HTVC008M]	4e-161	14
306	gi|481019369|ref|YP_007877723.1|	63.04	hypothetical protein CPPG_00172 [Cyanophage P-RSM1]	1e-160	14
306	gi|418487284|ref|YP_007001632.1|	61.59	late transcription gp55 sigma factor [Synechococcus phage metaG-MbCM1]	6e-82	14
308	gi|460042533|ref|YP_007517963.1|	53.96	UvsW [Pelagibacter phage HTVC008M]	4e-81	14
308	gi|326784307|ref|YP_004324739.1|	54.23	RNA-DNA + DNA-DNA helicase [Synechococcus phage S-SSM5]	7e-79	14
308	gi|326783315|ref|YP_004323739.1|	54.95	RNA-DNA + DNA-DNA helicase [Prochlorococcus phage Syn33]	1e-78	14
309	gi|460042504|ref|YP_007517934.1|	36.87	putative ferrochelatase [Pelagibacter phage HTVC008M]	3e-77	14
309	gi|493036895|ref|WP_006104274.1|	33.64	hypothetical protein [Coleofasciculus chthonoplastes]	2e-76	14
309	gi|917655140|ref|WP_052210304.1|	38.41	hypothetical protein [Xanthomonas campestris]	3e-75	14
310	gi|326782685|ref|YP_004322943.1|	32.95	2OG-Fe(II) oxygenase [Synechococcus phage S-SM1]	6e-74	14
310	gi|255929062|ref|YP_003097374.1|	34.62	2OG-Fe(II) oxygenase superfamily like protein [Synechococcus phage S-RSM4]	3e-72	14
310	gi|460042508|ref|YP_007517938.1|	30.04	2OG-Fe(II) oxygenase superfamily like protein [Pelagibacter phage HTVC008M]	4e-65	14
311	gi|460042531|ref|YP_007517961.1|	50.7	UvsY [Pelagibacter phage HTVC008M]	1e-75	14
311	gi|326782394|ref|YP_004322794.1|	46.81	UvsY [Synechococcus phage S-ShM2]	7e-75	14
311	gi|815854175|ref|YP_009133448.1|	48.59	UvsY [Synechococcus phage ACG-2014d]	4e-71	14
312	gi|460042529|ref|YP_007517959.1|	38.58	tail completion protein [Pelagibacter phage HTVC008M]	1e-70	14
312	gi|971760286|ref|YP_009213624.1|	42.71	putative head-proximal tip of tail tube tail completion + sheath stabilizer protein [Prochlorococcus phage P-TIM68]	2e-68	14
312	gi|326781875|ref|YP_004322277.1|	38.71	head-proximal tip of tail tube tail completion + sheath stabilizer protein [Synechococcus phage S-SM2]	1e-63	14
313	gi|460042527|ref|YP_007517957.1|	71.43	major capsid [Pelagibacter phage HTVC008M]	9e-75	14
313	gi|61806007|ref|YP_214367.1|	71.43	precursor of major head subunit [Prochlorococcus phage P-SSM2]	2e-72	14
313	gi|326783807|ref|YP_004324201.1|	71.43	precursor of major head subunit [Synechococcus phage S-SSM7]	3e-25	14
315	gi|460042527|ref|YP_007517957.1|	65.53	major capsid [Pelagibacter phage HTVC008M]	6e-72	15
315	gi|472340980|ref|YP_007674500.1|	61.87	major capsid protein [Synechococcus phage S-SKS1]	5e-70	15
315	gi|966198373|ref|YP_009188211.1|	60.22	precursor of major head subunit (major capsid) [Cyanophage P-TIM40]	9e-70	15
316	gi|61806309|ref|YP_214668.1|	43.19	scaffold prohead core protein [Prochlorococcus phage P-SSM4]	4e-81	15
316	gi|971760282|ref|YP_009213620.1|	44.69	putative prohead core scaffold protein [Prochlorococcus phage P-TIM68]	1e-65	15
316	gi|61806006|ref|YP_214366.1|	39.92	T4-like prohead core scaffold protein [Prochlorococcus phage P-SSM2]	4e-08	15
317	gi|460042524|ref|YP_007517954.1|	59.36	prohead core scaffold and protease [Pelagibacter phage HTVC008M]	3e-72	15
317	gi|472342072|ref|YP_007675584.1|	54.84	hypothetical protein SWTG_00094 [Synechococcus phage S-RIM2 R1_1999]	2e-71	15
317	gi|966198371|ref|YP_009188209.1|	53	prohead core scaffold and protease [Cyanophage P-TIM40]	9e-17	15
320	gi|589891663|ref|YP_009007965.1|	53.91	portal vertex protein [Synechococcus phage S-MbCM100]	9e-17	15
320	gi|326783090|ref|YP_004323487.1|	52.82	portal vertex protein of head [Prochlorococcus phage P-HM2]	9e-17	15
320	gi|326783547|ref|YP_004323950.1|	54.09	portal vertex protein of head [Synechococcus phage Syn19]	3e-14	15
321	gi|815854641|ref|YP_009134346.1|	36.99	tail tube monomer protein [Synechococcus phage ACG-2014f]	7e-18	15
321	gi|971760278|ref|YP_009213615.1|	41.62	putative tail tube monomer [Prochlorococcus phage P-TIM68]	5e-13	15
321	gi|61806002|ref|YP_214362.1|	39.88	tail tube monomer [Prochlorococcus phage P-SSM2]	8e-13	15
322	gi|460042517|ref|YP_007517947.1|	49.41	tail sheath protein [Pelagibacter phage HTVC008M]	3e-17	15
322	gi|725949352|ref|YP_009098945.1|	42.27	tail sheath protein [Caulobacter phage Cr30]	7e-17	15
322	gi|971758985|ref|YP_009212335.1|	41.33	tail sheath monomer [Sinorhizobium phage phiN3]	9e-06	15
323	gi|472340990|ref|YP_007674510.1|	41.84	terminase large subunit [Synechococcus phage S-SKS1]	5e-125	15
323	gi|326783799|ref|YP_004324193.1|	41	terminase DNA packaging enzyme large subunit [Synechococcus phage S-SSM7]	3e-110	15
323	gi|815853954|ref|YP_009134097.1|	42.02	terminase large subunit [Synechococcus phage ACG-2014j]	5e-109	15
324	gi|326784324|ref|YP_004324722.1|	57.74	terminase DNA packaging enzyme large subunit [Synechococcus phage S-SSM5]	3e-18	16
324	gi|418487267|ref|YP_007001615.1|	57.37	gp17 terminase large subunit [Synechococcus phage metaG-MbCM1]	1e-10	16
324	gi|460042773|ref|YP_007518195.1|	58.25	gp17 [Synechococcus phage S-RIM8 A.HR1]	2e-10	16
325	gi|971758985|ref|YP_009212335.1|	54.04	tail sheath monomer [Sinorhizobium phage phiN3]	1e-07	16
325	gi|828805646|ref|YP_009143007.1|	53.88	tail sheath monomer [Sinorhizobium phage phiM12]	3e-07	16
325	gi|725949352|ref|YP_009098945.1|	49.06	tail sheath protein [Caulobacter phage Cr30]	2e-06	16
326	gi|725949351|ref|YP_009098944.1|	50.57	tail tube protein [Caulobacter phage Cr30]	2e-16	16
326	gi|971758960|ref|YP_009212310.1|	43.86	tail tube protein [Sinorhizobium phage phiN3]	5e-10	16
326	gi|828805620|ref|YP_009142981.1|	43.86	tail tube protein [Sinorhizobium phage phiM12]	1e-09	16
327	gi|326782866|ref|YP_004323264.1|	53.58	portal vertex protein of head [Prochlorococcus phage P-RSM4]	9e-18	16
327	gi|472342070|ref|YP_007675582.1|	52.35	capsid assembly protein [Synechococcus phage S-RIM2 R1_1999]	2e-16	16
327	gi|460042776|ref|YP_007518198.1|	52.73	portal protein [Synechococcus phage S-RIM8 A.HR1]	3e-16	16
331	gi|61806308|ref|YP_214667.1|	59.55	prohead core scaffold and protease [Prochlorococcus phage P-SSM4]	5e-10	16
331	gi|514231274|ref|YP_008129951.1|	59.09	hypothetical protein PRAG_00020 [Prochlorococcus phage P-SSM3]	2e-06	16
331	gi|460042524|ref|YP_007517954.1|	59.55	prohead core scaffold and protease [Pelagibacter phage HTVC008M]	9e-06	16
332	gi|815854170|ref|YP_009133443.1|	38.7	scaffold prohead core protein [Synechococcus phage ACG-2014d]	5e-161	16
332	gi|326784318|ref|YP_004324728.1|	42.86	scaffold prohead core protein [Synechococcus phage S-SSM5]	2e-154	16
332	gi|326782869|ref|YP_004323267.1|	42.86	scaffold prohead core protein [Prochlorococcus phage P-RSM4]	8e-153	16
333	gi|326783088|ref|YP_004323485.1|	66	tail sheath monomer [Prochlorococcus phage P-HM2]	5e-147	17
333	gi|61806001|ref|YP_214361.1|	65.13	tail sheath monomer [Prochlorococcus phage P-SSM2]	2e-146	17
333	gi|326782138|ref|YP_004322539.1|	65.33	tail sheath monomer [Prochlorococcus phage P-HM1]	3e-146	17
334	gi|725949351|ref|YP_009098944.1|	52.12	tail tube protein [Caulobacter phage Cr30]	4e-68	17
334	gi|971758960|ref|YP_009212310.1|	43.27	tail tube protein [Sinorhizobium phage phiN3]	4e-65	17
334	gi|828805620|ref|YP_009142981.1|	43.27	tail tube protein [Sinorhizobium phage phiM12]	3e-57	17
335	gi|828805619|ref|YP_009142980.1|	51.98	portal vertex protein of head [Sinorhizobium phage phiM12]	1e-13	17
335	gi|971758959|ref|YP_009212309.1|	51.57	portal vertex protein of head [Sinorhizobium phage phiN3]	3e-12	17
335	gi|460042776|ref|YP_007518198.1|	49.3	portal protein [Synechococcus phage S-RIM8 A.HR1]	3e-12	17
337	gi|966198371|ref|YP_009188209.1|	52.65	prohead core scaffold and protease [Cyanophage P-TIM40]	7e-47	17
337	gi|58532917|ref|YP_195140.1|	50.67	prohead core scaffold and protease [Synechococcus phage S-PM2]	3e-46	17
337	gi|971758956|ref|YP_009212306.1|	50.44	prohead core scaffold and protease [Sinorhizobium phage phiN3]	4e-46	17
338	gi|971760282|ref|YP_009213620.1|	37.07	putative prohead core scaffold protein [Prochlorococcus phage P-TIM68]	2e-66	17
338	gi|472343324|ref|YP_007677275.1|	34.63	scaffold protein [Synechococcus phage S-SSM4]	5e-42	17
338	gi|815854646|ref|YP_009134351.1|	36.76	scaffold prohead core protein [Synechococcus phage ACG-2014f]	6e-42	17
339	gi|971758954|ref|YP_009212304.1|	67.56	precursor of major head subunit [Sinorhizobium phage phiN3]	8e-27	17
339	gi|828805614|ref|YP_009142975.1|	67.56	precursor of major head subunit [Sinorhizobium phage phiM12]	8e-27	17
339	gi|326783807|ref|YP_004324201.1|	63.33	precursor of major head subunit [Synechococcus phage S-SSM7]	6e-26	17
340	gi|737540652|ref|WP_035513930.1|	38.12	hypothetical protein [Pseudohaliea rubra]	6e-17	17
340	gi|495796077|ref|WP_008520656.1|	23.44	hypothetical protein [alpha proteobacterium IMCC14465]	2e-12	17
341	gi|560890960|ref|WP_023648569.1|	53.66	hypothetical protein [Candidatus Pelagibacter ubique]	2e-12	17
342	gi|766667717|ref|WP_044827556.1|	36.63	adenylate/guanylate cyclase domain-containing protein [Thalassospira sp. HJ]	1e-13	18
342	gi|696536002|ref|WP_033069169.1|	36.26	adenylate/guanylate cyclase domain-containing protein [Thalassospira australica]	1e-13	18
342	gi|518473417|ref|WP_019643624.1|	37.13	adenylate/guanylate cyclase domain-containing protein [Novispirillum itersonii]	4e-12	18
344	gi|422936956|ref|YP_007007221.1|	47.24	putative MutT/NUDIX hydrolase family protein [Enterobacteria phage vB_KleM-RaK2]	6e-76	18
344	gi|849121940|ref|YP_009150856.1|	44.2	putative MutT/NUDIX hydrolase family protein [Escherichia phage PBECO 4]	2e-75	18
344	gi|712914776|ref|YP_009102165.1|	44.2	MutT-like protein [Escherichia phage 121Q]	5e-74	18
345	gi|414087145|ref|YP_006987332.1|	39.93	tail sheath stabilizer and completion protein [Cronobacter phage vB_CsaM_GAP32]	0	18
345	gi|849121939|ref|YP_009150855.1|	31.29	hypothetical protein [Escherichia phage PBECO 4]	0	18
345	gi|712914777|ref|YP_009102166.1|	31.29	tail sheath stabilizer and completion protein [Escherichia phage 121Q]	0	18
346	gi|518322853|ref|WP_019493060.1|	62.5	bacterioferritin [Calothrix sp. PCC 7103]	2e-42	18
346	gi|493668583|ref|WP_006618925.1|	61.81	bacterioferritin [Arthrospira platensis]	7e-40	18
346	gi|493560433|ref|WP_006513859.1|	62.5	bacterioferritin (cytochrome b1) [Leptolyngbya sp. PCC 7375]	6e-39	18
347	gi|849121933|ref|YP_009150849.1|	38.46	T4-like lyzozyme [Escherichia phage PBECO 4]	6e-153	18
347	gi|712914784|ref|YP_009102173.1|	38.46	lysozyme [Escherichia phage 121Q]	4e-152	18
347	gi|472438155|ref|YP_007677935.1|	34.01	lysozyme murein hydrolase [Aeromonas phage Aes012]	8e-152	18
348	gi|422936958|ref|YP_007007223.1|	29.9	hypothetical protein RaK2_00068 [Enterobacteria phage vB_KleM-RaK2]	0	18
348	gi|849122350|ref|YP_009153152.1|	29.9	hypothetical protein [Klebsiella phage K64-1]	0	18
348	gi|712914778|ref|YP_009102167.1|	33.6	structural protein [Escherichia phage 121Q]	0	18
349	gi|851143673|ref|WP_048084173.1|	34.13	hypothetical protein [Marine Group I thaumarchaeote SCGC AAA799-D07]	6e-14	18
349	gi|500041148|ref|WP_011721866.1|	29.31	NAD-dependent dehydratase [Clostridium novyi]	4e-13	18
349	gi|917666463|ref|WP_052220300.1|	29.57	NAD-dependent dehydratase [Clostridium homopropionicum]	6e-13	18
350	gi|919467858|ref|WP_052831078.1|	33.18	B12-binding domain-containing radical SAM protein [Skermanella aerolata]	4e-16	18
350	gi|653473102|ref|WP_027548804.1|	31.21	B12-binding domain-containing radical SAM protein [Bradyrhizobium sp. WSM2254]	2e-15	18
350	gi|801001740|ref|WP_046020760.1|	35.58	B12-binding domain-containing radical SAM protein [Magnetospira sp. QH-2]	5e-15	18
352	gi|725949170|ref|YP_009098763.1|	34.94	hypothetical protein [Caulobacter phage Cr30]	1e-75	18
352	gi|971759088|ref|YP_009212438.1|	34.54	hypothetical protein PHIN3_198 [Sinorhizobium phage phiN3]	6e-40	18
352	gi|828805753|ref|YP_009143114.1|	34.54	hypothetical protein SmphiM12_258 [Sinorhizobium phage phiM12]	8e-08	18
353	gi|414087113|ref|YP_006987300.1|	39.36	neck protein [Cronobacter phage vB_CsaM_GAP32]	5e-08	18
353	gi|849121423|ref|YP_009150339.1|	36	hypothetical protein [Escherichia phage PBECO 4]	9e-08	18
353	gi|712914746|ref|YP_009102135.1|	36	neck protein [Escherichia phage 121Q]	3e-07	18
354	gi|422936930|ref|YP_007007195.1|	42.93	putative deoxynucleoside monophosphate kinase [Enterobacteria phage vB_KleM-RaK2]	1e-67	18
354	gi|849121421|ref|YP_009150337.1|	44.76	putative deoxynucleoside monophosphate kinase [Escherichia phage PBECO 4]	1e-62	18
354	gi|712914748|ref|YP_009102137.1|	43.81	deoxynucleotide monophosphate kinase [Escherichia phage 121Q]	2e-62	18
355	gi|414087116|ref|YP_006987303.1|	36.15	tail sheath monomer [Cronobacter phage vB_CsaM_GAP32]	3e-69	18
355	gi|422936931|ref|YP_007007196.1|	33.44	tail sheath protein [Enterobacteria phage vB_KleM-RaK2]	8e-68	18
355	gi|849122342|ref|YP_009153144.1|	33.44	tail sheath protein [Klebsiella phage K64-1]	4e-66	18
356	gi|849121419|ref|YP_009150335.1|	34.64	hypothetical protein [Escherichia phage PBECO 4]	3e-62	18
356	gi|712914750|ref|YP_009102139.1|	34.64	structural protein [Escherichia phage 121Q]	7e-62	18
356	gi|414087117|ref|YP_006987304.1|	35.68	hypothetical protein GAP32_199 [Cronobacter phage vB_CsaM_GAP32]	3e-61	18
359	gi|414087120|ref|YP_006987307.1|	45.39	head completion protein [Cronobacter phage vB_CsaM_GAP32]	4e-121	18
359	gi|422936935|ref|YP_007007200.1|	41.3	head completion protein [Enterobacteria phage vB_KleM-RaK2]	2e-120	18
359	gi|712914753|ref|YP_009102142.1|	40.48	head completion protein [Escherichia phage 121Q]	1e-118	18
360	gi|496015961|ref|WP_008740540.1|	35.05	fatty acid desaturase [Streptomyces sp. Mg1]	1e-67	18
360	gi|918698731|ref|WP_052568027.1|	35.32	stearoyl-CoA 9-desaturase [Ktedonobacter racemifer]	1e-64	18
360	gi|654472853|ref|WP_027943075.1|	28.1	stearoyl-CoA 9-desaturase [Amycolatopsis taiwanensis]	2e-61	18
362	gi|326781864|ref|YP_004322266.1|	43.32	terminase DNA packaging enzyme large subunit [Synechococcus phage S-SM2]	3e-19	19
362	gi|971760274|ref|YP_009213610.1|	41.53	putative terminase DNA packaging enzyme large subunit [Prochlorococcus phage P-TIM68]	2e-16	19
362	gi|472340229|ref|YP_007673755.1|	42.32	terminase large subunit [Prochlorococcus phage MED4-213]	3e-14	19
363	gi|472340228|ref|YP_007673754.1|	35.51	tail sheath protein [Prochlorococcus phage MED4-213]	1e-77	19
363	gi|326783088|ref|YP_004323485.1|	47.82	tail sheath monomer [Prochlorococcus phage P-HM2]	3e-76	19
363	gi|326783088|ref|YP_004323485.1|	35.12	tail sheath monomer [Prochlorococcus phage P-HM2]	5e-76	19
363	gi|460042517|ref|YP_007517947.1|	56.1	tail sheath protein [Pelagibacter phage HTVC008M]	7e-73	19
363	gi|460042517|ref|YP_007517947.1|	47.79	tail sheath protein [Pelagibacter phage HTVC008M]	2e-70	19
363	gi|472340228|ref|YP_007673754.1|	46.99	tail sheath protein [Prochlorococcus phage MED4-213]	2e-69	19
364	gi|61806002|ref|YP_214362.1|	53.57	tail tube monomer [Prochlorococcus phage P-SSM2]	6e-56	19
364	gi|326783802|ref|YP_004324196.1|	48.62	tail tube monomer [Synechococcus phage S-SSM7]	3e-53	19
364	gi|472340988|ref|YP_007674508.1|	49.14	tail tube monomer [Synechococcus phage S-SKS1]	4e-53	19
365	gi|514051141|ref|YP_008126421.1|	57.89	capsid assembly protein [Synechococcus phage S-IOM18]	1e-87	19
365	gi|827047999|ref|YP_009140680.1|	57.06	portal vertex protein [Synechococcus phage ACG-2014b]	2e-87	19
365	gi|460042776|ref|YP_007518198.1|	57.49	portal protein [Synechococcus phage S-RIM8 A.HR1]	1e-86	19
367	gi|58532917|ref|YP_195140.1|	62.13	prohead core scaffold and protease [Synechococcus phage S-PM2]	4e-23	19
367	gi|333798202|ref|YP_004508474.1|	61.54	prohead core scaffolding protein and protease [Synechococcus phage S-CRM01]	5e-23	19
367	gi|326784100|ref|YP_004324493.1|	59.76	prohead core scaffold and protease [Prochlorococcus phage Syn1]	1e-22	19
369	gi|589891942|ref|YP_009008310.1|	36.84	hypothetical protein S-MbCM7_176 [Synechococcus phage ACG-2014h]	9e-36	20
369	gi|508181841|ref|YP_008052360.1|	47.75	filamentous hemagglutinin family outer membrane protein [Phaeocystis globosa virus]	2e-33	20
369	gi|508181855|ref|YP_008052374.1|	47.31	outer membrane autotransporter [Phaeocystis globosa virus]	4e-33	20
370	gi|526244977|ref|YP_008320304.1|	46.23	putative structural protein [Puniceispirillum phage HMO-2011]	2e-153	20
370	gi|422936242|ref|YP_007006095.1|	43.2	virion structural protein [Cyanophage S-TIM5]	3e-152	20
370	gi|460042281|ref|YP_007517722.1|	40.98	virion structural protein [Pelagibacter phage HTVC010P]	3e-151	20
371	gi|254729534|ref|YP_003084216.1|	50	fiber protein [Cyanophage PSS2]	5e-63	20
371	gi|493603244|ref|WP_006555854.1|	71.74	hypothetical protein [Veillonella seminalis]	2e-56	20
371	gi|918248088|ref|WP_052379078.1|	58.06	hypothetical protein [Tepidicaulis marinus]	2e-53	20
373	gi|544860160|ref|WP_021274562.1|	31.65	endosialidase chaperone [Bacteriovorax sp. Seq25_V]	1e-17	20
375	gi|472342823|ref|YP_007676329.1|	41.03	hypothetical protein CYZG_00007 [Cyanophage KBS-P-1A]	1e-113	20
375	gi|472343489|ref|YP_007677698.1|	47.87	hypothetical protein PRQG_00034 [Prochlorococcus phage P-GSP1]	8e-16	20
375	gi|971760251|ref|YP_009213545.1|	41	hypothetical protein [Prochlorococcus phage P-TIM68]	9e-16	20
376	gi|472342941|ref|YP_007676445.1|	37.13	hypothetical protein SWVG_00011 [Synechococcus phage S-RIP1]	0	20
376	gi|514052065|ref|YP_008126828.1|	46.27	putative phage minor structural protein [Vibrio phage JA-1]	4e-81	20
376	gi|971760246|ref|YP_009213538.1|	39.88	hypothetical protein [Prochlorococcus phage P-TIM68]	2e-76	20
377	gi|982103692|ref|WP_060272985.1|	40.41	hypothetical protein [Burkholderia territorii]	0	20
377	gi|981362459|ref|WP_059576973.1|	36.74	MULTISPECIES: hypothetical protein [pseudomallei group]	0	20
377	gi|981362459|ref|WP_059576973.1|	35.28	MULTISPECIES: hypothetical protein [pseudomallei group]	0	20
377	gi|981362459|ref|WP_059576973.1|	34.15	MULTISPECIES: hypothetical protein [pseudomallei group]	0	20
377	gi|985536605|ref|WP_060822526.1|	34.69	hypothetical protein [Burkholderia sp. BDU18]	0	20
377	gi|981362459|ref|WP_059576973.1|	41.3	MULTISPECIES: hypothetical protein [pseudomallei group]	8e-180	20
377	gi|982103692|ref|WP_060272985.1|	45.18	hypothetical protein [Burkholderia territorii]	3e-175	20
377	gi|982103692|ref|WP_060272985.1|	41.94	hypothetical protein [Burkholderia territorii]	1e-174	20
377	gi|985536605|ref|WP_060822526.1|	38.46	hypothetical protein [Burkholderia sp. BDU18]	5e-22	20
377	gi|985536605|ref|WP_060822526.1|	33.1	hypothetical protein [Burkholderia sp. BDU18]	6e-22	20
378	gi|651261017|ref|WP_026394359.1|	29.65	radical SAM protein [Acetobacterium dehalogenans]	1e-124	20
378	gi|565864818|ref|WP_023946632.1|	33.14	radical SAM domain heme biosynthesis protein [Helicobacter fennelliae]	2e-124	20
378	gi|944196895|ref|WP_055678456.1|	34.63	hypothetical protein [Labrenzia alba]	7e-22	20
380	gi|501192957|ref|WP_012235975.1|	24.67	hypothetical protein [Sorangium cellulosum]	3e-124	20
380	gi|759695261|ref|WP_043411600.1|	26.05	hypothetical protein [Cystobacter violaceus]	5e-69	20
380	gi|836724462|ref|WP_047856526.1|	26.05	hypothetical protein [Archangium gephyra]	2e-68	20
381	gi|737003649|ref|WP_034999486.1|	29.63	radical SAM protein [Beijerinckia mobilis]	3e-68	20
381	gi|797069274|ref|WP_045825662.1|	27.99	radical SAM protein [Teredinibacter sp. 991H.S.0a.06]	2e-16	20
381	gi|655505375|ref|WP_028886547.1|	27.04	radical SAM protein [Teredinibacter turnerae]	3e-16	20
382	gi|504009415|ref|WP_014243409.1|	24.45	B12-binding domain-containing radical SAM protein [Halobacteriovorax marinus]	0	20
382	gi|938656565|ref|WP_054650566.1|	21.14	hypothetical protein [Desulfovibrio brasiliensis]	0	20
382	gi|918694345|ref|WP_052563960.1|	26.56	B12-binding domain-containing radical SAM protein [Candidatus Brocadia sinica]	1e-15	20
384	gi|521045001|ref|WP_020377025.1|	32.45	acyl-CoA desaturase [Candidatus Microthrix parvicella]	0	20
384	gi|501187562|ref|WP_012230591.1|	32.45	delta 9 acyl-lipid fatty acid desaturase (modular protein) [Candidatus Microthrix parvicella]	4e-20	20
384	gi|505588927|ref|WP_015681456.1|	31.84	stearoyl-CoA 9-desaturase [Leptospira wolbachii]	5e-19	20
389	gi|508181842|ref|YP_008052361.1|	45.45	hypothetical protein PGCG_00042 [Phaeocystis globosa virus]	6e-37	20
389	gi|508181855|ref|YP_008052374.1|	46.32	outer membrane autotransporter [Phaeocystis globosa virus]	1e-32	20
389	gi|508181841|ref|YP_008052360.1|	57.78	filamentous hemagglutinin family outer membrane protein [Phaeocystis globosa virus]	7e-18	20
392	gi|472339608|ref|YP_007673142.1|	29.17	hypothetical protein SXBG_00229 [Synechococcus phage S-CAM1]	0	20
392	gi|472339608|ref|YP_007673142.1|	28.95	hypothetical protein SXBG_00229 [Synechococcus phage S-CAM1]	0	20
392	gi|326783772|ref|YP_004324166.1|	40.21	phage tail fiber-like protein [Synechococcus phage S-SSM7]	0	20
392	gi|61806172|ref|YP_214532.1|	37.95	phage tail fiber-like protein [Prochlorococcus phage P-SSM2]	0	20
392	gi|61806172|ref|YP_214532.1|	29.48	phage tail fiber-like protein [Prochlorococcus phage P-SSM2]	0	20
392	gi|61806172|ref|YP_214532.1|	28.64	phage tail fiber-like protein [Prochlorococcus phage P-SSM2]	0	20
392	gi|326783772|ref|YP_004324166.1|	28.87	phage tail fiber-like protein [Synechococcus phage S-SSM7]	1e-108	20
392	gi|61806172|ref|YP_214532.1|	60.13	phage tail fiber-like protein [Prochlorococcus phage P-SSM2]	2e-108	20
392	gi|61806172|ref|YP_214532.1|	30.81	phage tail fiber-like protein [Prochlorococcus phage P-SSM2]	3e-108	20
392	gi|326783772|ref|YP_004324166.1|	33.7	phage tail fiber-like protein [Synechococcus phage S-SSM7]	1e-85	20
392	gi|326783772|ref|YP_004324166.1|	24.86	phage tail fiber-like protein [Synechococcus phage S-SSM7]	2e-79	20
392	gi|326783772|ref|YP_004324166.1|	26.92	phage tail fiber-like protein [Synechococcus phage S-SSM7]	1e-78	20
392	gi|61806172|ref|YP_214532.1|	53.33	phage tail fiber-like protein [Prochlorococcus phage P-SSM2]	4e-53	20
392	gi|472339608|ref|YP_007673142.1|	31.01	hypothetical protein SXBG_00229 [Synechococcus phage S-CAM1]	3e-31	20
392	gi|472339608|ref|YP_007673142.1|	69.14	hypothetical protein SXBG_00229 [Synechococcus phage S-CAM1]	6e-07	20
395	gi|61806178|ref|YP_214538.1|	44.41	hypothetical protein PSSM2_307 [Prochlorococcus phage P-SSM2]	2e-138	20
395	gi|472339601|ref|YP_007673135.1|	46.56	hypothetical protein SXBG_00222 [Synechococcus phage S-CAM1]	5e-53	20
395	gi|326783779|ref|YP_004324173.1|	42.81	hypothetical protein SSSM7_120 [Synechococcus phage S-SSM7]	1e-47	20
396	gi|61806179|ref|YP_214539.1|	42.65	carbamoyltransferase [Prochlorococcus phage P-SSM2]	0	20
396	gi|326783780|ref|YP_004324174.1|	53.31	carbamoyltransferase [Synechococcus phage S-SSM7]	9e-138	20
396	gi|472339600|ref|YP_007673134.1|	46.45	carbamoyltransferase [Synechococcus phage S-CAM1]	2e-135	20
398	gi|500294895|ref|WP_011924404.1|	33.68	phycocyanobilin:ferredoxin oxidoreductase PcyA-like [Bradyrhizobium sp. ORS 278]	3e-77	20
398	gi|915244317|ref|WP_050757045.1|	29.26	phycocyanobilin:ferredoxin oxidoreductase [Cyanobium sp. PCC 7001]	7e-61	20
398	gi|748153714|ref|WP_039728041.1|	29.59	MULTISPECIES: phycocyanobilin:ferredoxin oxidoreductase [Oscillatoriophycideae]	3e-13	20
400	gi|827048029|ref|YP_009140710.1|	70.31	translation repressor [Synechococcus phage ACG-2014b]	7e-18	21
400	gi|326783118|ref|YP_004323515.1|	70.31	translational repressor [Prochlorococcus phage P-HM2]	2e-13	21
400	gi|472339541|ref|YP_007673075.1|	69.53	RegA [Synechococcus phage S-CAM1]	7e-12	21
401	gi|589891697|ref|YP_009007999.1|	52.03	clamp loader subunit [Synechococcus phage S-MbCM100]	6e-105	21
401	gi|481019355|ref|YP_007877709.1|	53.66	hypothetical protein CPPG_00158 [Cyanophage P-RSM1]	3e-63	21
401	gi|481019560|ref|YP_007877912.1|	55.28	clamp loader subunit [Cyanophage Syn30]	9e-09	21
402	gi|750481343|ref|WP_040763215.1|	50.34	cytidine deaminase [Sutterella parvirubra]	9e-44	21
402	gi|517169138|ref|WP_018357956.1|	51.75	hypothetical protein [Porphyromonas levii]	2e-43	21
402	gi|516662982|ref|WP_018028917.1|	53.9	cell division protein DedD [Porphyromonas somerae]	1e-34	21
404	gi|326781895|ref|YP_004322297.1|	53.33	clamp loader subunit [Synechococcus phage S-SM2]	1e-138	21
404	gi|472340962|ref|YP_007674482.1|	53.02	sliding clamp loader [Synechococcus phage S-SKS1]	8e-82	21
404	gi|460042551|ref|YP_007517981.1|	55.31	sliding clamp loader [Pelagibacter phage HTVC008M]	7e-31	21
406	gi|460042550|ref|YP_007517980.1|	44.84	sliding clamp DNA polymerase accessory protein [Pelagibacter phage HTVC008M]	6e-57	21
406	gi|61806029|ref|YP_214389.1|	40.71	sliding clamp DNA polymerase accessory protein [Prochlorococcus phage P-SSM2]	2e-34	21
406	gi|472340967|ref|YP_007674487.1|	42.48	sliding clamp [Synechococcus phage S-SKS1]	2e-08	21
407	gi|589891685|ref|YP_009007987.1|	45.09	recombination endonuclease [Synechococcus phage S-MbCM100]	8e-37	21
407	gi|326783530|ref|YP_004323967.1|	43.55	recombination endonuclease subunit [Synechococcus phage Syn19]	7e-27	21
407	gi|113200655|ref|YP_717818.1|	44.66	recombination endonuclease [Synechococcus phage syn9]	8e-06	21
409	gi|472340428|ref|YP_007673954.1|	41.97	hypothetical protein CPMG_00210 [Prochlorococcus phage MED4-213]	4e-125	21
409	gi|460042537|ref|YP_007517967.1|	44.29	recombination endonuclease subunit [Pelagibacter phage HTVC008M]	1e-23	21
409	gi|326783103|ref|YP_004323500.1|	42.54	recombination endonuclease subunit [Prochlorococcus phage P-HM2]	9e-20	21
410	gi|326784109|ref|YP_004324502.1|	51.01	sigma factor for late transcription [Prochlorococcus phage Syn1]	2e-114	21
410	gi|827048010|ref|YP_009140691.1|	47.65	late transcription sigma factor [Synechococcus phage ACG-2014b]	3e-114	21
410	gi|815854920|ref|YP_009134623.1|	45.73	late transcription sigma factor [Synechococcus phage ACG-2014e]	4e-83	21
411	gi|692407604|ref|WP_032131929.1|	69.84	glycerol-3-phosphate cytidylyltransferase [Weeksella sp. FF8]	8e-62	21
411	gi|652602303|ref|WP_026983958.1|	64.23	glycerol-3-phosphate cytidylyltransferase [Flavobacterium sp. URHB0058]	2e-38	21
411	gi|505293811|ref|WP_015480913.1|	62.6	cytidylyltransferase [Polaribacter sp. MED152]	7e-30	21
413	gi|326783099|ref|YP_004323496.1|	50.81	RNA-DNA + DNA-DNA helicase [Prochlorococcus phage P-HM2]	9e-27	21
413	gi|815854655|ref|YP_009134360.1|	48.79	RNA-DNA + DNA-DNA helicase [Synechococcus phage ACG-2014f]	5e-26	21
413	gi|472340976|ref|YP_007674496.1|	49.29	UvsW [Synechococcus phage S-SKS1]	7e-20	21
414	gi|514050874|ref|YP_008125647.1|	32.89	UvsY [Synechococcus phage S-CAM8]	2e-23	21
414	gi|113200646|ref|YP_717809.1|	35	putative DNA repair/recombination [Synechococcus phage syn9]	6e-18	21
414	gi|418487497|ref|YP_007001839.1|	34.23	UvsY [Synechococcus phage ACG-2014c]	6e-16	21
415	gi|326783097|ref|YP_004323494.1|	30.99	head-proximal tip of tail tube tail completion + sheath stabilizer protein [Prochlorococcus phage P-HM2]	3e-24	21
415	gi|472340434|ref|YP_007673960.1|	30.77	hypothetical protein CPMG_00216 [Prochlorococcus phage MED4-213]	3e-23	21
415	gi|326782148|ref|YP_004322549.1|	30.77	head-proximal tip of tail tube tail completion + sheath stabilizer protein [Prochlorococcus phage P-HM1]	5e-23	21
418	gi|460042558|ref|YP_007517988.1|	49.08	putative cytoplasmic protein [Pelagibacter phage HTVC008M]	6e-31	21
418	gi|326781898|ref|YP_004322300.1|	43.7	putative cytoplasmic protein [Synechococcus phage S-SM2]	6e-20	21
418	gi|326783832|ref|YP_004324226.1|	52.69	putative cytoplasmic protein [Synechococcus phage S-SSM7]	7e-07	21
420	gi|640665826|ref|WP_025090998.1|	46.67	30S ribosomal protein S21 [Ochrobactrum intermedium]	2e-80	21
420	gi|1027681431|ref|WP_063620306.1|	46.67	30S ribosomal protein S21 [Ochrobactrum intermedium]	2e-17	21
420	gi|1001893054|ref|WP_061346909.1|	46.67	30S ribosomal protein S21 [Ochrobactrum anthropi]	8e-07	21
421	gi|472340980|ref|YP_007674500.1|	58.02	major capsid protein [Synechococcus phage S-SKS1]	1e-174	21
421	gi|61806007|ref|YP_214367.1|	55.86	precursor of major head subunit [Prochlorococcus phage P-SSM2]	1e-172	21
421	gi|460042527|ref|YP_007517957.1|	60.87	major capsid [Pelagibacter phage HTVC008M]	4e-17	21
422	gi|113200638|ref|YP_717801.1|	39.57	scaffold [Synechococcus phage syn9]	5e-10	21
422	gi|827048002|ref|YP_009140683.1|	40.31	scaffold prohead core protein [Synechococcus phage ACG-2014b]	3e-09	21
422	gi|460042526|ref|YP_007517956.1|	43.27	prohead core protein [Pelagibacter phage HTVC008M]	1e-08	21
423	gi|326784100|ref|YP_004324493.1|	56.22	prohead core scaffold and protease [Prochlorococcus phage Syn1]	2e-16	21
423	gi|58532917|ref|YP_195140.1|	55.35	prohead core scaffold and protease [Synechococcus phage S-PM2]	1e-14	21
423	gi|472342072|ref|YP_007675584.1|	53.88	hypothetical protein SWTG_00094 [Synechococcus phage S-RIM2 R1_1999]	5e-14	21
426	gi|971760279|ref|YP_009213616.1|	50.49	putative portal vertex protein of head [Prochlorococcus phage P-TIM68]	0	21
426	gi|326781868|ref|YP_004322270.1|	50.39	portal vertex protein of head [Synechococcus phage S-SM2]	0	21
426	gi|472342070|ref|YP_007675582.1|	49.7	capsid assembly protein [Synechococcus phage S-RIM2 R1_1999]	3e-60	21
427	gi|460042518|ref|YP_007517948.1|	51.16	tail tube monomer [Pelagibacter phage HTVC008M]	1e-78	21
427	gi|472340988|ref|YP_007674508.1|	51.7	tail tube monomer [Synechococcus phage S-SKS1]	9e-54	21
427	gi|815854641|ref|YP_009134346.1|	52.66	tail tube monomer protein [Synechococcus phage ACG-2014f]	1e-35	21
428	gi|971758985|ref|YP_009212335.1|	37.93	tail sheath monomer [Sinorhizobium phage phiN3]	2e-09	21
428	gi|828805646|ref|YP_009143007.1|	37.93	tail sheath monomer [Sinorhizobium phage phiM12]	3e-09	21
428	gi|460042517|ref|YP_007517947.1|	38.96	tail sheath protein [Pelagibacter phage HTVC008M]	3e-08	21
429	gi|966198361|ref|YP_009188199.1|	46.57	terminase DNA packaging enzyme large subunit [Cyanophage P-TIM40]	6e-105	21
429	gi|326783550|ref|YP_004323947.1|	47.12	terminase DNA packaging enzyme large subunit [Synechococcus phage Syn19]	2e-49	21
429	gi|815854164|ref|YP_009133437.1|	46.83	terminase large subunit [Synechococcus phage ACG-2014d]	5e-37	21
430	gi|326782372|ref|YP_004322772.1|	46.94	terminase DNA packaging enzyme small subunit [Synechococcus phage S-ShM2]	6e-50	21
430	gi|58532907|ref|YP_195130.1|	49.02	terminase DNA packaging enzyme, small subunit [Synechococcus phage S-PM2]	1e-45	21
430	gi|472339589|ref|YP_007673123.1|	52.13	terminase subunit [Synechococcus phage S-CAM1]	1e-07	21
431	gi|460042511|ref|YP_007517941.1|	36.58	proximal tail sheath stabilization [Pelagibacter phage HTVC008M]	2e-35	21
431	gi|326782131|ref|YP_004322532.1|	39.27	proximal tail sheath stabilization [Prochlorococcus phage P-HM1]	3e-31	21
431	gi|589891857|ref|YP_009008225.1|	36.63	proximal tail sheath [Synechococcus phage ACG-2014h]	1e-26	21
432	gi|966198346|ref|YP_009188184.1|	36.15	neck protein [Cyanophage P-TIM40]	4e-42	21
432	gi|472341639|ref|YP_007675155.1|	36.49	hypothetical protein CPXG_00118 [Cyanophage P-RSM6]	5e-41	21
432	gi|481019612|ref|YP_007877964.1|	35.57	hypothetical protein CPRG_00201 [Cyanophage Syn30]	3e-40	21
433	gi|460042509|ref|YP_007517939.1|	41.79	neck protein [Pelagibacter phage HTVC008M]	5e-35	21
433	gi|966198345|ref|YP_009188183.1|	36.9	neck protein [Cyanophage P-TIM40]	6e-27	21
433	gi|326781857|ref|YP_004322259.1|	35.92	neck protein [Synechococcus phage S-SM2]	2e-26	21
436	gi|966198344|ref|YP_009188182.1|	60.38	putative structural protein [Cyanophage P-TIM40]	6e-75	21
437	gi|82701116|ref|YP_418216.1|	34.31	putative phage-related lysozyme domain [Pseudomonas phage EL]	6e-73	22
437	gi|971759607|ref|YP_009212888.1|	26.67	hypothetical protein [Ralstonia phage RSL2]	9e-50	22
437	gi|917337105|ref|WP_051943817.1|	32.28	MULTISPECIES: hypothetical protein [Luteibacter]	6e-11	22
438	gi|61805890|ref|YP_214250.1|	33.11	hypothetical protein PSSM2_018 [Prochlorococcus phage P-SSM2]	2e-29	22
438	gi|326781770|ref|YP_004322172.1|	51.34	hypothetical protein SSM2_014 [Synechococcus phage S-SM2]	2e-09	22
438	gi|971760236|ref|YP_009213526.1|	32.25	hypothetical protein [Prochlorococcus phage P-TIM68]	2e-09	22
439	gi|326783675|ref|YP_004324069.1|	36.88	baseplate hub + tail lysozyme [Synechococcus phage S-SSM7]	1e-41	22
439	gi|326781772|ref|YP_004322174.1|	60.34	T4-like baseplate hub and tail lysozyme [Synechococcus phage S-SM2]	9e-29	22
439	gi|971760237|ref|YP_009213527.1|	47.69	putative baseplate hub and tail lysozyme [Prochlorococcus phage P-TIM68]	8e-24	22
440	gi|326781772|ref|YP_004322174.1|	46.15	T4-like baseplate hub and tail lysozyme [Synechococcus phage S-SM2]	5e-41	22
441	gi|326781773|ref|YP_004322175.1|	39.84	PA14 domain-containing protein [Synechococcus phage S-SM2]	7e-92	22
441	gi|326781773|ref|YP_004322175.1|	35.66	PA14 domain-containing protein [Synechococcus phage S-SM2]	3e-91	22
441	gi|326781773|ref|YP_004322175.1|	34.75	PA14 domain-containing protein [Synechococcus phage S-SM2]	8e-91	22
441	gi|326781773|ref|YP_004322175.1|	38.68	PA14 domain-containing protein [Synechococcus phage S-SM2]	2e-40	22
441	gi|326784452|ref|YP_004325057.1|	24.27	hypothetical protein PSSM7_230 [Prochlorococcus phage P-SSM7]	9e-40	22
441	gi|326781773|ref|YP_004322175.1|	27.39	PA14 domain-containing protein [Synechococcus phage S-SM2]	2e-22	22
441	gi|418487595|ref|YP_007001937.1|	38.55	hypothetical protein [Synechococcus phage ACG-2014c]	9e-21	22
441	gi|418487595|ref|YP_007001937.1|	52.17	hypothetical protein [Synechococcus phage ACG-2014c]	3e-17	22
442	gi|326781774|ref|YP_004322176.1|	54.3	hypothetical protein SSM2_018 [Synechococcus phage S-SM2]	4e-34	22
442	gi|971760238|ref|YP_009213528.1|	27.57	hypothetical protein [Prochlorococcus phage P-TIM68]	1e-33	22
443	gi|326781775|ref|YP_004322177.1|	52.87	hypothetical protein SSM2_019 [Synechococcus phage S-SM2]	9e-21	22
443	gi|971760239|ref|YP_009213529.1|	44.44	hypothetical protein [Prochlorococcus phage P-TIM68]	2e-19	22
443	gi|326781776|ref|YP_004322178.1|	59.21	hypothetical protein SSM2_020 [Synechococcus phage S-SM2]	2e-16	22
444	gi|326781776|ref|YP_004322178.1|	38.31	hypothetical protein SSM2_020 [Synechococcus phage S-SM2]	3e-39	22
444	gi|971760239|ref|YP_009213529.1|	42.75	hypothetical protein [Prochlorococcus phage P-TIM68]	6e-33	22
444	gi|326781775|ref|YP_004322177.1|	35.03	hypothetical protein SSM2_019 [Synechococcus phage S-SM2]	3e-31	22
445	gi|326781782|ref|YP_004322184.1|	53.33	hypothetical protein SSM2_027 [Synechococcus phage S-SM2]	2e-138	22
445	gi|472341085|ref|YP_007674605.1|	48.84	hypothetical protein SWZG_00247 [Synechococcus phage S-SKS1]	5e-127	22
445	gi|472339457|ref|YP_007672991.1|	45.45	hypothetical protein SXBG_00076 [Synechococcus phage S-CAM1]	2e-84	22
446	gi|326781784|ref|YP_004322186.1|	64.05	fiber [Synechococcus phage S-SM2]	1e-65	22
446	gi|971760241|ref|YP_009213532.1|	47.42	putative fiber protein [Prochlorococcus phage P-TIM68]	4e-62	22
446	gi|326783687|ref|YP_004324081.1|	41.6	fiber [Synechococcus phage S-SSM7]	4e-62	22
447	gi|326781785|ref|YP_004322187.1|	34.95	hypothetical protein SSM2_031 [Synechococcus phage S-SM2]	4e-18	22
449	gi|695457754|ref|WP_032566686.1|	96	hypothetical protein, partial [Prochlorococcus sp. scB243_495I8]	0	23
449	gi|971760285|ref|YP_009213623.1|	91.73	hypothetical protein [Prochlorococcus phage P-TIM68]	1e-17	23
449	gi|326781863|ref|YP_004322265.1|	95.92	hypothetical protein SSM2_109 [Synechococcus phage S-SM2]	3e-17	23
450	gi|472339528|ref|YP_007673062.1|	90.91	hypothetical protein SXBG_00148 [Synechococcus phage S-CAM1]	0	23
450	gi|326781917|ref|YP_004322319.1|	82.09	hypothetical protein SSM2_164 [Synechococcus phage S-SM2]	0	23
450	gi|472340936|ref|YP_007674456.1|	82.09	hypothetical protein SWZG_00091 [Synechococcus phage S-SKS1]	2e-22	23
451	gi|326782542|ref|YP_004323086.1|	89.47	S-layer domain protein [Synechococcus phage S-SM1]	4e-22	23
451	gi|326782926|ref|YP_004323324.1|	84.21	S-layer domain protein [Prochlorococcus phage P-RSM4]	2e-21	23
451	gi|326784260|ref|YP_004324786.1|	84.21	S-layer domain protein [Synechococcus phage S-SSM5]	8e-07	23
452	gi|326781919|ref|YP_004322321.1|	83.06	hypothetical protein SSM2_166 [Synechococcus phage S-SM2]	3e-36	23
452	gi|647686602|ref|WP_025948319.1|	78.74	hypothetical protein [Prochlorococcus sp. scB243_495I8]	6e-36	23
452	gi|971760337|ref|YP_009213675.1|	70.73	hypothetical protein [Prochlorococcus phage P-TIM68]	2e-35	23
453	gi|326781920|ref|YP_004322322.1|	57.89	hypothetical protein SSM2_167 [Synechococcus phage S-SM2]	3e-65	23
454	gi|326781921|ref|YP_004322323.1|	77.27	hypothetical protein SSM2_168 [Synechococcus phage S-SM2]	4e-65	23
454	gi|971760338|ref|YP_009213677.1|	44.63	hypothetical protein [Prochlorococcus phage P-TIM68]	5e-65	23
454	gi|815854707|ref|YP_009134412.1|	36.08	hypothetical protein Syn7803C90_201 [Synechococcus phage ACG-2014f]	4e-48	23
455	gi|326781922|ref|YP_004322324.1|	69.33	DNA primase subunit [Synechococcus phage S-SM2]	8e-48	23
455	gi|647686599|ref|WP_025948316.1|	65.23	DNA primase [Prochlorococcus sp. scB243_495I8]	3e-47	23
455	gi|472340931|ref|YP_007674451.1|	59.82	DNA primase subunit [Synechococcus phage S-SKS1]	3e-23	23
456	gi|971760340|ref|YP_009213679.1|	80.66	putative ribonucleotide reductase A subunit [Prochlorococcus phage P-TIM68]	3e-154	23
456	gi|326781923|ref|YP_004322325.1|	88.25	ribonucleotide reductase class Ia alpha subunit [Synechococcus phage S-SM2]	5e-19	23
456	gi|647686598|ref|WP_025948315.1|	80.59	ribonucleotide-diphosphate reductase subunit alpha, partial [Prochlorococcus sp. scB243_495I8]	6e-18	23
457	gi|326781924|ref|YP_004322326.1|	87.91	ribonucleotide reductase class Ia beta subunit [Synechococcus phage S-SM2]	1e-141	23
457	gi|971760341|ref|YP_009213680.1|	81.41	putative ribonucleotide reductase B subunit [Prochlorococcus phage P-TIM68]	1e-140	23
457	gi|472340929|ref|YP_007674449.1|	80.21	ribonucleotide reductase subunit B [Synechococcus phage S-SKS1]	3e-65	23
458	gi|326781927|ref|YP_004322329.1|	61.59	hypothetical protein SSM2_174 [Synechococcus phage S-SM2]	9e-65	23
459	gi|1022616417|ref|WP_063398152.1|	32.83	hypothetical protein [Prochlorococcus sp. MIT 1303]	9e-63	23
459	gi|644713208|ref|WP_025362393.1|	43.68	hypothetical protein [Synechococcus sp. WH 8109]	3e-17	23
459	gi|493965837|ref|WP_006909203.1|	29.14	hypothetical protein [Cyanobium sp. PCC 7001]	2e-16	23
460	gi|827047512|ref|YP_009140947.1|	50.91	hypothetical protein Syn7803US120_158 [Synechococcus phage ACG-2014i]	5e-60	23
460	gi|815854963|ref|YP_009134666.1|	50.91	hypothetical protein Syn7803C2_164 [Synechococcus phage ACG-2014e]	4e-52	23
460	gi|326781930|ref|YP_004322332.1|	81.25	hypothetical protein SSM2_181 [Synechococcus phage S-SM2]	5e-14	23
461	gi|472340906|ref|YP_007674426.1|	56.76	hypothetical protein SWZG_00061 [Synechococcus phage S-SKS1]	5e-52	23
462	gi|326784433|ref|YP_004324613.1|	66.67	gp7 [Synechococcus phage S-SSM5]	2e-13	23
462	gi|326782740|ref|YP_004323138.1|	65.82	gp7 [Prochlorococcus phage P-RSM4]	7e-11	23
462	gi|589891883|ref|YP_009008251.1|	67.19	hypothetical protein S-MbCM7_117 [Synechococcus phage ACG-2014h]	7e-11	23
464	gi|326781932|ref|YP_004322334.1|	73.21	hypothetical protein SSM2_185 [Synechococcus phage S-SM2]	7e-163	23
464	gi|472341086|ref|YP_007674606.1|	60.42	hypothetical protein SWZG_00248 [Synechococcus phage S-SKS1]	5e-149	23
465	gi|326781933|ref|YP_004322335.1|	76.81	hypothetical protein SSM2_188 [Synechococcus phage S-SM2]	3e-146	23
465	gi|472340902|ref|YP_007674422.1|	68.49	hypothetical protein SWZG_00057 [Synechococcus phage S-SKS1]	2e-112	23
465	gi|61806125|ref|YP_214485.1|	61.97	hypothetical protein PSSM2_254 [Prochlorococcus phage P-SSM2]	1e-105	23
466	gi|326781934|ref|YP_004322336.1|	79.49	hypothetical protein SSM2_189 [Synechococcus phage S-SM2]	1e-132	23
466	gi|472339501|ref|YP_007673035.1|	80.52	hypothetical protein SXBG_00121 [Synechococcus phage S-CAM1]	2e-105	23
466	gi|514051215|ref|YP_008126495.1|	80.26	hypothetical protein SWYG_00172 [Synechococcus phage S-IOM18]	3e-11	23
468	gi|326783911|ref|YP_004324305.1|	75.95	UDP-glucose 4-epimerase [Synechococcus phage S-SSM7]	1e-45	23
468	gi|971760350|ref|YP_009213689.1|	72.33	putative NAD-dependent epimerase [Prochlorococcus phage P-TIM68]	6e-33	23
468	gi|326781937|ref|YP_004322339.1|	75.9	UDP-glucose 4-epimerase [Synechococcus phage S-SM2]	2e-08	23
469	gi|852257819|ref|WP_048323474.1|	31.71	methyltransferase FkbM, partial [Crocosphaera watsonii]	5e-30	23
469	gi|494514792|ref|WP_007304250.1|	31.71	methyltransferase FkbM [Crocosphaera watsonii]	3e-27	23
469	gi|852247636|ref|WP_048320193.1|	31.71	methyltransferase FkbM [Crocosphaera watsonii]	7e-27	23
470	gi|326781940|ref|YP_004322342.1|	31.31	hypothetical protein SSM2_195 [Synechococcus phage S-SM2]	1e-26	23
470	gi|1011230201|ref|WP_062149349.1|	27.51	hypothetical protein [Caulobacter henricii]	5e-22	23
471	gi|750563632|ref|WP_040845501.1|	26.42	hypothetical protein [Nitrospirillum amazonense]	3e-25	23
471	gi|764994074|ref|WP_044560277.1|	30.77	hypothetical protein [Azospirillum sp. B4]	2e-20	23
471	gi|655384324|ref|WP_028788816.1|	29.81	hypothetical protein [Terrimonas ferruginea]	7e-19	23
472	gi|492845753|ref|WP_005999707.1|	50	ribose 5-phosphate isomerase B [Desulfuromonas acetoxidans]	7e-178	23
472	gi|503674755|ref|WP_013908831.1|	47.89	ribose 5-phosphate isomerase B [Thermodesulfobacterium geofontis]	6e-18	23
472	gi|498273496|ref|WP_010587652.1|	48.94	ribose 5-phosphate isomerase B [Schlesneria paludicola]	4e-17	23
473	gi|930462861|ref|WP_054210489.1|	26.84	ADP-heptose synthase [Bosea vaviloviae]	5e-159	23
473	gi|497084718|ref|WP_009464242.1|	25.56	ADP-heptose synthase [Ahrensia sp. R2A130]	7e-158	23
473	gi|754566861|ref|WP_041960424.1|	25.98	ADP-heptose synthase [Sulfurospirillum arsenophilum]	1e-25	23
474	gi|518850105|ref|WP_020005995.1|	47.51	L-ribulose-5-phosphate 4-epimerase [Brachyspira innocens]	9e-120	23
474	gi|873888509|ref|WP_048595327.1|	49.32	ribulose 5-phosphate epimerase [Brachyspira suanatina]	6e-12	23
474	gi|504748644|ref|WP_014935746.1|	49.32	L-ribulose-5-phosphate 4-epimerase [Brachyspira pilosicoli]	7e-12	23
475	gi|971760367|ref|YP_009213706.1|	39.25	putative nucleotidyltransferase [Prochlorococcus phage P-TIM68]	5e-88	23
475	gi|326781956|ref|YP_004322358.1|	42.06	putative nucleotidyltransferase [Synechococcus phage S-SM2]	1e-86	23
475	gi|326783790|ref|YP_004324184.1|	34.33	putative nucleotidyltransferase [Synechococcus phage S-SSM7]	6e-27	23
476	gi|941224352|ref|WP_055087959.1|	39.82	transaldolase [Intestinibacter bartlettii]	1e-67	23
476	gi|497478399|ref|WP_009792597.1|	38.6	MULTISPECIES: fructose-6-phosphate aldolase [Bacillus]	4e-22	23
476	gi|754571330|ref|WP_041964632.1|	36.41	fructose-6-phosphate aldolase [Bacillus selenatarsenatis]	2e-20	23
477	gi|499677787|ref|WP_011358521.1|	23.58	methyltransferase FkbM [Pelodictyon luteolum]	1e-58	23
477	gi|502461847|ref|WP_012795595.1|	26.84	DNA-binding protein [Saccharomonospora viridis]	2e-57	23
478	gi|326781938|ref|YP_004322340.1|	62.73	putative transferase [Synechococcus phage S-SM2]	2e-178	23
478	gi|326783914|ref|YP_004324308.1|	41.98	putative transferase [Synechococcus phage S-SSM7]	2e-176	23
478	gi|917451105|ref|WP_052057523.1|	32.89	hypothetical protein, partial [Helicobacter sp. MIT 03-1614]	3e-176	23
479	gi|928979161|ref|WP_054003516.1|	28.44	hypothetical protein [Shimia sp. SK013]	4e-34	23
480	gi|472339597|ref|YP_007673131.1|	57.94	hypothetical protein SXBG_00218 [Synechococcus phage S-CAM1]	3e-34	23
480	gi|326781955|ref|YP_004322357.1|	68.81	phosphoheptose isomerase [Synechococcus phage S-SM2]	3e-30	23
480	gi|971760368|ref|YP_009213707.1|	58.93	putative phosphoheptose isomerase [Prochlorococcus phage P-TIM68]	6e-28	23
481	gi|503460595|ref|WP_013695256.1|	50.18	NAD-dependent epimerase/dehydratase [Candidatus Pelagibacter sp. IMCC9063]	8e-46	23
481	gi|326783913|ref|YP_004324307.1|	61.21	nucleotide-sugar epimerase [Synechococcus phage S-SSM7]	5e-33	23
481	gi|61806130|ref|YP_214490.1|	58.99	nucleotide-sugar epimerase [Prochlorococcus phage P-SSM2]	3e-27	23
482	gi|326781960|ref|YP_004322362.1|	47.57	glycosyltransferase family 11 [Synechococcus phage S-SM2]	6e-45	23
482	gi|326783921|ref|YP_004324315.1|	50.17	glycosyltransferase family 11 [Synechococcus phage S-SSM7]	2e-37	23
482	gi|326783919|ref|YP_004324313.1|	45	glycosyltransferase family 11 [Synechococcus phage S-SSM7]	5e-35	23
485	gi|460042453|ref|YP_007517883.1|	37.46	hypothetical protein [Pelagibacter phage HTVC008M]	3e-41	24
485	gi|919160870|ref|WP_052716501.1|	29.94	hypothetical protein [Magnetospira sp. QH-2]	5e-35	24
485	gi|518170991|ref|WP_019341199.1|	31.08	hypothetical protein [Pseudomonas stutzeri]	5e-26	24
486	gi|460042452|ref|YP_007517882.1|	33.02	curlin-associated protein [Pelagibacter phage HTVC008M]	2e-25	24
487	gi|946897920|ref|WP_055820706.1|	48.82	MULTISPECIES: curlin [Sphingomonas]	1e-85	24
487	gi|946833571|ref|WP_055756674.1|	48.82	curlin [Sphingomonas sp. Leaf23]	1e-37	24
487	gi|460042451|ref|YP_007517881.1|	45.19	curli production assembly/transport component [Pelagibacter phage HTVC008M]	5e-25	24
488	gi|917355175|ref|WP_051961887.1|	27.85	hypothetical protein [Methylobacter sp. BBA5.1]	1e-172	24
488	gi|519002483|ref|WP_020158358.1|	27.85	MULTISPECIES: hypothetical protein [Methylobacter]	1e-96	24
488	gi|460042450|ref|YP_007517880.1|	41.4	curli production assembly/transport component [Pelagibacter phage HTVC008M]	4e-37	24
489	gi|460042448|ref|YP_007517878.1|	41.46	hypothetical protein [Pelagibacter phage HTVC008M]	2e-95	24
490	gi|460042447|ref|YP_007517877.1|	45.92	hypothetical protein [Pelagibacter phage HTVC008M]	6e-67	24
493	gi|589891698|ref|YP_009008000.1|	66.67	endoribonuclease [Synechococcus phage S-MbCM100]	3e-135	24
493	gi|481019559|ref|YP_007877911.1|	65.85	RegA [Cyanophage Syn30]	3e-37	24
493	gi|326784288|ref|YP_004324758.1|	65.85	translational repressor [Synechococcus phage S-SSM5]	1e-34	24
494	gi|326782576|ref|YP_004323052.1|	47.06	clamp loader subunit [Synechococcus phage S-SM1]	2e-138	24
494	gi|472342099|ref|YP_007675611.1|	44.76	clamp loader subunit [Synechococcus phage S-RIM2 R1_1999]	6e-21	24
494	gi|971758929|ref|YP_009212279.1|	42.31	clamp loader subunit [Sinorhizobium phage phiN3]	5e-20	24
496	gi|737510294|ref|WP_035489616.1|	57.14	hypothetical protein [Gammaproteobacteria bacterium MOLA455]	8e-103	24
496	gi|748709044|ref|WP_039967165.1|	61.11	hypothetical protein [gamma proteobacterium HTCC2207]	7e-19	24
496	gi|754098137|ref|WP_041736934.1|	35.35	hypothetical protein [Colwellia psychrerythraea]	6e-14	24
497	gi|472343347|ref|YP_007677298.1|	58.15	sliding clamp loader [Synechococcus phage S-SSM4]	1e-92	24
497	gi|815854668|ref|YP_009134373.1|	58.84	clamp loader subunit [Synechococcus phage ACG-2014f]	6e-41	24
497	gi|460042551|ref|YP_007517981.1|	58.84	sliding clamp loader [Pelagibacter phage HTVC008M]	4e-12	24
498	gi|326781891|ref|YP_004322293.1|	45.29	sliding clamp DNA polymerase accessory protein [Synechococcus phage S-SM2]	0	24
498	gi|460042550|ref|YP_007517980.1|	46.19	sliding clamp DNA polymerase accessory protein [Pelagibacter phage HTVC008M]	5e-31	24
498	gi|61806029|ref|YP_214389.1|	45.25	sliding clamp DNA polymerase accessory protein [Prochlorococcus phage P-SSM2]	6e-31	24
499	gi|61806327|ref|YP_214686.1|	52.44	hypothetical protein PSSM4_125 [Prochlorococcus phage P-SSM4]	5e-103	24
499	gi|460042549|ref|YP_007517979.1|	54.32	hypothetical protein [Pelagibacter phage HTVC008M]	3e-70	24
499	gi|514231292|ref|YP_008129969.1|	52.44	hypothetical protein PRAG_00038 [Prochlorococcus phage P-SSM3]	6e-69	24
500	gi|815854925|ref|YP_009134628.1|	60.33	porphyrin biosynthetic protein [Synechococcus phage ACG-2014e]	1e-54	24
500	gi|815853976|ref|YP_009134119.1|	60.33	porphyrin biosynthetic protein [Synechococcus phage ACG-2014j]	9e-12	24
500	gi|589891896|ref|YP_009008264.1|	56.91	porphyrin biosynthetic protein [Synechococcus phage ACG-2014h]	1e-11	24
502	gi|113200657|ref|YP_717820.1|	29.35	gp150 [Synechococcus phage syn9]	8e-138	24
502	gi|966198386|ref|YP_009188224.1|	29.43	hypothetical protein PTIM40_149 [Cyanophage P-TIM40]	4e-22	24
502	gi|472343336|ref|YP_007677287.1|	30.02	hypothetical protein CYXG_00098 [Synechococcus phage S-SSM4]	4e-18	24
504	gi|326783465|ref|YP_004324032.1|	83.1	high light inducible protein [Synechococcus phage Syn19]	1e-71	25
504	gi|481019509|ref|YP_007877861.1|	81.69	hypothetical protein CPRG_00097 [Cyanophage Syn30]	2e-08	25
504	gi|326782523|ref|YP_004323105.1|	85.92	high light inducible protein [Synechococcus phage S-SM1]	8e-08	25
505	gi|815854741|ref|YP_009134446.1|	61.39	glycosyltransferase family 25 [Synechococcus phage ACG-2014f]	4e-80	25
505	gi|61806142|ref|YP_214502.1|	69.32	glycosyltransferase family 25 [Prochlorococcus phage P-SSM2]	4e-23	25
505	gi|326783923|ref|YP_004324317.1|	59.69	glycosyltransferase family 25 [Synechococcus phage S-SSM7]	2e-07	25
506	gi|947942814|ref|WP_056602788.1|	31.21	hypothetical protein [Nocardioides sp. Soil774]	4e-84	25
506	gi|494217149|ref|WP_007132292.1|	30.17	methyltransferase type 11 [Paenibacillus lactis]	1e-71	25
506	gi|460042595|ref|YP_007518025.1|	35.29	methyltransferase [Pelagibacter phage HTVC008M]	3e-07	25
507	gi|518360712|ref|WP_019530919.1|	32.06	radical SAM protein [Dasania marina]	8e-74	25
507	gi|492840295|ref|WP_005994249.1|	32.84	radical SAM protein [Desulfovibrio fructosivorans]	3e-45	25
507	gi|738726715|ref|WP_036620836.1|	25.36	radical SAM protein [Paenibacillus macerans]	1e-42	25
509	gi|502590410|ref|WP_012828053.1|	32.08	carbamoyltransferase [Haliangium ochraceum]	2e-121	25
509	gi|763386129|ref|WP_044243277.1|	32.46	carbamoyltransferase [Chondromyces apiculatus]	2e-103	25
509	gi|941704295|ref|WP_055143930.1|	39.63	hypothetical protein [Leadbetterella sp. JN14-9]	4e-21	25
510	gi|501377528|ref|WP_012409094.1|	32.4	group 1 glycosyl transferase [Nostoc punctiforme]	0	25
510	gi|826010430|ref|WP_047162721.1|	60	hypothetical protein, partial [Trichodesmium erythraeum]	2e-149	25
511	gi|827446887|ref|WP_047208546.1|	26.92	protein YibB [Campylobacter lari]	3e-106	25
511	gi|949614922|ref|WP_057035657.1|	26.04	protein YibB, partial [Campylobacter jejuni]	5e-32	25
511	gi|488868390|ref|WP_002780629.1|	26.04	protein YibB [Campylobacter coli]	2e-10	25
512	gi|493385336|ref|WP_006341557.1|	35.69	hypothetical protein [Parachlamydia acanthamoebae]	3e-100	25
512	gi|980619222|ref|WP_059359456.1|	35.69	hypothetical protein [Parachlamydia acanthamoebae]	7e-96	25
512	gi|503690682|ref|WP_013924758.1|	35.69	hypothetical protein [Parachlamydia acanthamoebae]	2e-10	25
513	gi|326781954|ref|YP_004322356.1|	29.41	capsular polysaccharide biosynthesis protein [Synechococcus phage S-SM2]	8e-96	25
514	gi|326781954|ref|YP_004322356.1|	32.02	capsular polysaccharide biosynthesis protein [Synechococcus phage S-SM2]	1e-32	25
514	gi|797009159|ref|WP_045819079.1|	23.36	hypothetical protein [Teredinibacter sp. 1162T.S.0a.05]	7e-25	25
514	gi|310831261|ref|YP_003969904.1|	29.72	hypothetical protein crov272 [Cafeteria roenbergensis virus BV-PW1]	8e-23	25
515	gi|503108865|ref|WP_013343613.1|	46.55	hypothetical protein [Ferrimonas balearica]	2e-149	25
515	gi|500108296|ref|WP_011784301.1|	45.98	MULTISPECIES: hypothetical protein [Marinobacter]	1e-147	25
515	gi|930449598|ref|WP_054197890.1|	44.83	hypothetical protein [Helicobacter pullorum]	4e-147	25
516	gi|490415847|ref|WP_004288351.1|	30.6	hypothetical protein [Bacteroides eggerthii]	2e-33	25
516	gi|490425318|ref|WP_004297492.1|	28.92	hypothetical protein [Bacteroides ovatus]	5e-27	25
516	gi|919260212|ref|WP_052795420.1|	29.66	hypothetical protein [Campylobacter jejuni]	9e-26	25
517	gi|815854735|ref|YP_009134440.1|	51.03	glycosyltransferase family 6 [Synechococcus phage ACG-2014f]	1e-08	25
517	gi|488750966|ref|WP_002674258.1|	33.02	glycosyl transferase family 6 [Capnocytophaga ochracea]	2e-07	25
517	gi|910236282|ref|WP_050041408.1|	34.68	glycosyl transferase [Acinetobacter parvus]	2e-07	25
519	gi|505028688|ref|WP_015215790.1|	28.84	hypothetical protein [Anabaena cylindrica]	3e-145	25
519	gi|515520047|ref|WP_016953301.1|	27.36	hypothetical protein [Anabaena sp. PCC 7108]	1e-139	25
519	gi|493031409|ref|WP_006100807.1|	29.34	hypothetical protein [Coleofasciculus chthonoplastes]	6e-139	25
520	gi|326781960|ref|YP_004322362.1|	55.68	glycosyltransferase family 11 [Synechococcus phage S-SM2]	5e-39	25
520	gi|971760357|ref|YP_009213696.1|	51.66	putative glycosyltransferase [Prochlorococcus phage P-TIM68]	2e-36	25
520	gi|752716558|ref|WP_041363682.1|	47.08	alpha-1,2-fucosyltransferase [Methylomonas methanica]	3e-35	25
521	gi|499563917|ref|WP_011244700.1|	63.64	MULTISPECIES: GDP-fucose synthetase [Synechococcus]	4e-93	25
521	gi|518998220|ref|WP_020154095.1|	64.29	GDP-fucose synthetase [Caldibacillus debilis]	3e-88	25
521	gi|654644468|ref|WP_028105613.1|	61.69	GDP-fucose synthetase [Exiguobacterium undae]	1e-86	25
522	gi|61806128|ref|YP_214488.1|	78.81	GDP-D-mannose dehydratase [Prochlorococcus phage P-SSM2]	2e-14	25
522	gi|815854729|ref|YP_009134434.1|	76.2	GDP-D-mannose 4,6-dehydratase [Synechococcus phage ACG-2014f]	3e-13	25
522	gi|472340900|ref|YP_007674420.1|	75.98	GDP-D-mannose 4,6-dehydratase [Synechococcus phage S-SKS1]	8e-13	25
523	gi|815854785|ref|YP_009134490.1|	76.47	nucleotide-sugar epimerase [Synechococcus phage ACG-2014f]	7e-09	25
523	gi|326781936|ref|YP_004322338.1|	70.59	nucleotide-sugar epimerase [Synechococcus phage S-SM2]	2e-07	25
523	gi|928990080|ref|WP_054014309.1|	61.39	NAD-dependent epimerase [Pseudoalteromonas sp. R3]	2e-06	25
524	gi|460042628|ref|YP_007518058.1|	99.19	hypothetical protein [Pelagibacter phage HTVC008M]	1e-67	26
524	gi|754359819|ref|WP_041861039.1|	54.03	hypothetical protein [Candidatus Puniceispirillum marinum]	1e-65	26
524	gi|499765890|ref|WP_011446624.1|	56.2	hypothetical protein [Novosphingobium aromaticivorans]	7e-57	26
525	gi|460042627|ref|YP_007518057.1|	100	PhoH [Pelagibacter phage HTVC008M]	2e-13	26
525	gi|481019288|ref|YP_007877642.1|	61.75	phosphate-starvation inducible protein [Cyanophage P-RSM1]	2e-13	26
525	gi|815854066|ref|YP_009134209.1|	58.87	P-starvation inducible protein [Synechococcus phage ACG-2014j]	8e-13	26
526	gi|460042626|ref|YP_007518056.1|	97.12	hypothetical protein [Pelagibacter phage HTVC008M]	2e-47	26
527	gi|460042625|ref|YP_007518055.1|	99.46	hypothetical protein [Pelagibacter phage HTVC008M]	1e-30	26
527	gi|656070851|ref|WP_029102120.1|	42.08	hypothetical protein [Moraxella caprae]	3e-25	26
527	gi|738410365|ref|WP_036361964.1|	41.53	hypothetical protein [Moraxella bovoculi]	2e-10	26
528	gi|460042624|ref|YP_007518054.1|	93.62	hypothetical protein [Pelagibacter phage HTVC008M]	3e-16	26
529	gi|460042623|ref|YP_007518053.1|	92.45	putative lysozyme [Pelagibacter phage HTVC008M]	2e-46	26
529	gi|503403598|ref|WP_013638259.1|	40.58	lysozyme [Desulfurobacterium thermolithotrophum]	8e-44	26
529	gi|503302821|ref|WP_013537482.1|	40.91	mannosyl-glycoprotein endo-beta-N-acetylglucosamidase [Thermovibrio ammonificans]	2e-35	26
530	gi|460042622|ref|YP_007518052.1|	100	SprT-like family protein [Pelagibacter phage HTVC008M]	4e-08	26
530	gi|504767172|ref|WP_014954274.1|	37.17	SprT-like family protein [alpha proteobacterium HIMB59]	6e-08	26
530	gi|503460253|ref|WP_013694914.1|	36.29	hypothetical protein [Candidatus Pelagibacter sp. IMCC9063]	7e-08	26
531	gi|460042621|ref|YP_007518051.1|	90.79	hypothetical protein [Pelagibacter phage HTVC008M]	3e-32	26
533	gi|460042618|ref|YP_007518048.1|	89.47	hypothetical protein [Pelagibacter phage HTVC008M]	1e-29	26
533	gi|326782505|ref|YP_004323123.1|	45.59	hypothetical protein SSM1_233 [Synechococcus phage S-SM1]	1e-27	26
533	gi|61806394|ref|YP_214753.1|	45.59	hypothetical protein PSSM4_192 [Prochlorococcus phage P-SSM4]	8e-07	26
534	gi|472339487|ref|YP_007673021.1|	42.07	RNase H [Synechococcus phage S-CAM1]	9e-18	26
534	gi|58532997|ref|YP_195220.1|	43.45	rnh RNaseH [Synechococcus phage S-PM2]	1e-06	26
534	gi|460042617|ref|YP_007518047.1|	90.17	RNaseH [Pelagibacter phage HTVC008M]	6e-06	26
535	gi|460042616|ref|YP_007518046.1|	96.08	hypothetical protein [Pelagibacter phage HTVC008M]	2e-06	26
536	gi|460042615|ref|YP_007518045.1|	96.51	glutaredoxin [Pelagibacter phage HTVC008M]	2e-07	26
536	gi|497520065|ref|WP_009834263.1|	40.28	glutaredoxin [Marinomonas sp. MED121]	4e-07	26
536	gi|800989386|ref|WP_046015533.1|	38.89	MULTISPECIES: glutaredoxin [Marinomonas]	4e-07	26
537	gi|460042614|ref|YP_007518044.1|	99.49	hypothetical protein [Pelagibacter phage HTVC008M]	2e-65	26
537	gi|736373975|ref|WP_034399002.1|	33.92	hypothetical protein [Candidatus Pelagibacter sp. HTCC7211]	2e-65	26
537	gi|495890713|ref|WP_008615292.1|	34.81	hypothetical protein [Magnetospirillum caucaseum]	6e-65	26
538	gi|460042613|ref|YP_007518043.1|	97.3	hypothetical protein [Pelagibacter phage HTVC008M]	4e-23	26
539	gi|460042612|ref|YP_007518042.1|	95.37	hypothetical protein [Pelagibacter phage HTVC008M]	1e-13	26
540	gi|460042611|ref|YP_007518041.1|	82.93	hypothetical protein [Pelagibacter phage HTVC008M]	3e-26	26
541	gi|460042610|ref|YP_007518040.1|	70.77	hypothetical protein [Pelagibacter phage HTVC008M]	1e-06	26
542	gi|655017499|ref|WP_028466463.1|	34.07	membrane protein [Nisaea denitrificans]	1e-71	26
542	gi|490389678|ref|WP_004269133.1|	35.87	membrane protein [Nitrosococcus oceani]	1e-61	26
542	gi|460042609|ref|YP_007518039.1|	97.41	putative outer membrane protein [Pelagibacter phage HTVC008M]	4e-06	26
543	gi|460042608|ref|YP_007518038.1|	98.15	hypothetical protein [Pelagibacter phage HTVC008M]	2e-61	26
544	gi|460042607|ref|YP_007518037.1|	99.2	hypothetical protein [Pelagibacter phage HTVC008M]	4e-08	26
545	gi|460042606|ref|YP_007518036.1|	93.42	hypothetical protein [Pelagibacter phage HTVC008M]	9e-49	26
546	gi|460042605|ref|YP_007518035.1|	96.15	hypothetical protein [Pelagibacter phage HTVC008M]	3e-13	26
547	gi|460042604|ref|YP_007518034.1|	93.86	hypothetical protein [Pelagibacter phage HTVC008M]	4e-12	26
549	gi|460042602|ref|YP_007518032.1|	83.58	hypothetical protein [Pelagibacter phage HTVC008M]	2e-16	26
550	gi|460042600|ref|YP_007518030.1|	79.05	hypothetical protein [Pelagibacter phage HTVC008M]	1e-15	26
551	gi|460042599|ref|YP_007518029.1|	87.04	hypothetical protein [Pelagibacter phage HTVC008M]	4e-15	26
552	gi|504768402|ref|WP_014955504.1|	56.56	NAD-binding, UDP-glucose/GDP-mannose dehydrogenase [alpha proteobacterium HIMB59]	3e-161	26
552	gi|558563318|ref|WP_023493557.1|	44.61	NAD-binding, UDP-glucose/GDP-mannose dehydrogenase [Methyloglobulus morosus]	2e-114	26
552	gi|460042598|ref|YP_007518028.1|	90.81	NAD-binding, UDP-glucose/GDP-mannose dehydrogenase family protein [Pelagibacter phage HTVC008M]	5e-12	26
553	gi|460042597|ref|YP_007518027.1|	88.71	NH(3)-dependent NAD+ synthetase NadE [Pelagibacter phage HTVC008M]	7e-111	26
553	gi|736895197|ref|WP_034894185.1|	51.67	NAD(+) synthetase [Gillisia sp. Hel_I_29]	5e-57	26
553	gi|652442642|ref|WP_026837638.1|	51.67	NAD(+) synthetase [Gillisia sp. JM1]	6e-57	26
554	gi|61805893|ref|YP_214253.1|	55.88	phage tail fiber-like protein [Prochlorococcus phage P-SSM2]	3e-56	27
554	gi|815854771|ref|YP_009134476.1|	44.57	hypothetical protein Syn7803C90_265 [Synechococcus phage ACG-2014f]	2e-43	27
554	gi|472340857|ref|YP_007674377.1|	43.1	hypothetical protein SWZG_00012 [Synechococcus phage S-SKS1]	2e-26	27
554	gi|472340857|ref|YP_007674377.1|	30.77	hypothetical protein SWZG_00012 [Synechococcus phage S-SKS1]	8e-26	27
554	gi|815854771|ref|YP_009134476.1|	37.86	hypothetical protein Syn7803C90_265 [Synechococcus phage ACG-2014f]	8e-18	27
555	gi|815854520|ref|YP_009134225.1|	37.67	hypothetical protein Syn7803C90_14 [Synechococcus phage ACG-2014f]	3e-43	27
555	gi|472341090|ref|YP_007674610.1|	31.46	hypothetical protein SWZG_00252 [Synechococcus phage S-SKS1]	3e-43	27
555	gi|61805892|ref|YP_214252.1|	27.54	hypothetical protein PSSM2_020 [Prochlorococcus phage P-SSM2]	7e-22	27
556	gi|61805891|ref|YP_214251.1|	39.92	T4-like baseplate hub and tail lysozyme [Prochlorococcus phage P-SSM2]	1e-21	27
556	gi|472341091|ref|YP_007674611.1|	33.33	hypothetical protein SWZG_00253 [Synechococcus phage S-SKS1]	8e-21	27
556	gi|815854519|ref|YP_009134224.1|	30.04	hypothetical protein Syn7803C90_13 [Synechococcus phage ACG-2014f]	1e-11	27
557	gi|971760237|ref|YP_009213527.1|	44.3	putative baseplate hub and tail lysozyme [Prochlorococcus phage P-TIM68]	3e-49	27
557	gi|472341091|ref|YP_007674611.1|	51.57	hypothetical protein SWZG_00253 [Synechococcus phage S-SKS1]	5e-11	27
557	gi|61805891|ref|YP_214251.1|	55.63	T4-like baseplate hub and tail lysozyme [Prochlorococcus phage P-SSM2]	5e-07	27
558	gi|61805890|ref|YP_214250.1|	49.66	hypothetical protein PSSM2_018 [Prochlorococcus phage P-SSM2]	1e-48	27
558	gi|815854518|ref|YP_009134223.1|	36.12	hypothetical protein Syn7803C90_12 [Synechococcus phage ACG-2014f]	3e-48	27
558	gi|971760236|ref|YP_009213526.1|	31.55	hypothetical protein [Prochlorococcus phage P-TIM68]	4e-21	27
559	gi|61805889|ref|YP_214249.1|	32.42	hypothetical protein PSSM2_017 [Prochlorococcus phage P-SSM2]	9e-21	27
559	gi|472341515|ref|YP_007675032.1|	60.42	hypothetical protein CPKG_00059 [Cyanophage KBS-S-2A]	1e-20	27
559	gi|501747069|ref|WP_012632630.1|	67.57	hypothetical protein [Anaeromyxobacter dehalogenans]	4e-12	27
560	gi|61805888|ref|YP_214248.1|	40.51	hypothetical protein PSSM2_016 [Prochlorococcus phage P-SSM2]	4e-12	27
561	gi|472341096|ref|YP_007674616.1|	78.18	hypothetical protein SWZG_00259 [Synechococcus phage S-SKS1]	2e-85	27
561	gi|815854515|ref|YP_009134220.1|	62.71	base plate hub assembly catalyst [Synechococcus phage ACG-2014f]	2e-84	27
561	gi|61805887|ref|YP_214247.1|	86.44	gp51 [Prochlorococcus phage P-SSM2]	1e-11	27
562	gi|326781766|ref|YP_004322168.1|	65.69	baseplate hub subunit [Synechococcus phage S-SM2]	0	27
562	gi|472341097|ref|YP_007674617.1|	65.27	hypothetical protein SWZG_00260 [Synechococcus phage S-SKS1]	0	27
562	gi|61805886|ref|YP_214246.1|	71.85	baseplate hub subunit [Prochlorococcus phage P-SSM2]	5e-84	27
563	gi|61805885|ref|YP_214245.1|	59.05	hypothetical protein PSSM2_013 [Prochlorococcus phage P-SSM2]	0	27
563	gi|472341098|ref|YP_007674618.1|	49.06	hypothetical protein SWZG_00261 [Synechococcus phage S-SKS1]	0	27
563	gi|815854511|ref|YP_009134216.1|	38.12	hypothetical protein Syn7803C90_5 [Synechococcus phage ACG-2014f]	0	27
805	gi|815854970|ref|YP_009134673.1|	50.75	tail fiber-like protein [Synechococcus phage ACG-2014e]	4e-74	k99_1002530
805	gi|815854023|ref|YP_009134166.1|	50.75	tail fiber-like protein [Synechococcus phage ACG-2014j]	2e-12	k99_1002530
805	gi|589891942|ref|YP_009008310.1|	53.12	hypothetical protein S-MbCM7_176 [Synechococcus phage ACG-2014h]	6e-12	k99_1002530
806	gi|589891846|ref|YP_009008214.1|	43.66	hypothetical protein S-MbCM7_080 [Synechococcus phage ACG-2014h]	5e-123	k99_1002530
806	gi|815853924|ref|YP_009134067.1|	42.25	hypothetical protein Syn7803US103_85 [Synechococcus phage ACG-2014j]	1e-119	k99_1002530
806	gi|827047979|ref|YP_009140660.1|	42.86	hypothetical protein Syn7803C100_92 [Synechococcus phage ACG-2014b]	2e-11	k99_1002530
807	gi|282599349|ref|YP_003358661.1|	27.94	hypothetical protein [Shigella phage Ag3]	8e-119	k99_1002530
807	gi|431809202|ref|YP_007236098.1|	27.94	hypothetical protein [Salmonella phage SKML-39]	5e-21	k99_1002530
807	gi|440789314|ref|YP_007349024.1|	28.13	VrlC [Serratia phage phiMAM1]	8e-20	k99_1002530
808	gi|326781852|ref|YP_004322254.1|	25.14	baseplate wedge [Synechococcus phage S-SM2]	2e-17	k99_1002530
808	gi|472341001|ref|YP_007674521.1|	25.89	hypothetical protein SWZG_00162 [Synechococcus phage S-SKS1]	3e-13	k99_1002530
808	gi|472343301|ref|YP_007677252.1|	25.49	baseplate wedge [Synechococcus phage S-SSM4]	1e-06	k99_1002530
809	gi|740072095|ref|WP_037921615.1|	25.48	hypothetical protein [Sulfitobacter pseudonitzschiae]	6e-40	k99_1002530
809	gi|486406506|ref|WP_001608524.1|	27.24	hypothetical protein [Escherichia coli]	1e-19	k99_1002530
809	gi|655843897|ref|WP_028955978.1|	26.24	hypothetical protein [Sulfitobacter sp. 20_GPM-1509m]	1e-06	k99_1002530
810	gi|942689125|ref|WP_055393802.1|	52.28	hypothetical protein [Flagellimonas sp. DK169]	1e-77	k99_1002530
810	gi|504412612|ref|WP_014599714.1|	49.48	collagen alpha-1(XXVII) chain flags: Precursor [Paenibacillus polymyxa]	1e-75	k99_1002530
810	gi|504412612|ref|WP_014599714.1|	50.45	collagen alpha-1(XXVII) chain flags: Precursor [Paenibacillus polymyxa]	2e-73	k99_1002530
810	gi|942689125|ref|WP_055393802.1|	50.95	hypothetical protein [Flagellimonas sp. DK169]	5e-26	k99_1002530
810	gi|942689125|ref|WP_055393802.1|	51.52	hypothetical protein [Flagellimonas sp. DK169]	3e-25	k99_1002530
810	gi|942689125|ref|WP_055393802.1|	51.24	hypothetical protein [Flagellimonas sp. DK169]	4e-25	k99_1002530
810	gi|947876456|ref|WP_056536827.1|	45.42	hypothetical protein [Bacillus sp. Leaf406]	2e-21	k99_1002530
810	gi|942689125|ref|WP_055393802.1|	51.91	hypothetical protein [Flagellimonas sp. DK169]	2e-19	k99_1002530
810	gi|947876456|ref|WP_056536827.1|	47.97	hypothetical protein [Bacillus sp. Leaf406]	3e-19	k99_1002530
810	gi|504412612|ref|WP_014599714.1|	49.84	collagen alpha-1(XXVII) chain flags: Precursor [Paenibacillus polymyxa]	2e-18	k99_1002530
810	gi|504412612|ref|WP_014599714.1|	50.42	collagen alpha-1(XXVII) chain flags: Precursor [Paenibacillus polymyxa]	5e-18	k99_1002530
810	gi|947876456|ref|WP_056536827.1|	47.64	hypothetical protein [Bacillus sp. Leaf406]	9e-18	k99_1002530
810	gi|942689125|ref|WP_055393802.1|	51.14	hypothetical protein [Flagellimonas sp. DK169]	4e-16	k99_1002530
810	gi|504412612|ref|WP_014599714.1|	46.56	collagen alpha-1(XXVII) chain flags: Precursor [Paenibacillus polymyxa]	8e-16	k99_1002530
810	gi|942689125|ref|WP_055393802.1|	51.29	hypothetical protein [Flagellimonas sp. DK169]	2e-15	k99_1002530
810	gi|942689125|ref|WP_055393802.1|	45.99	hypothetical protein [Flagellimonas sp. DK169]	7e-15	k99_1002530
810	gi|504412612|ref|WP_014599714.1|	48.91	collagen alpha-1(XXVII) chain flags: Precursor [Paenibacillus polymyxa]	1e-09	k99_1002530
810	gi|947876456|ref|WP_056536827.1|	45.55	hypothetical protein [Bacillus sp. Leaf406]	4e-09	k99_1002530
810	gi|947876456|ref|WP_056536827.1|	44.15	hypothetical protein [Bacillus sp. Leaf406]	6e-09	k99_1002530
810	gi|947876456|ref|WP_056536827.1|	45.4	hypothetical protein [Bacillus sp. Leaf406]	3e-08	k99_1002530
810	gi|942689125|ref|WP_055393802.1|	48.29	hypothetical protein [Flagellimonas sp. DK169]	2e-07	k99_1002530
810	gi|942689125|ref|WP_055393802.1|	52.37	hypothetical protein [Flagellimonas sp. DK169]	7e-07	k99_1002530
810	gi|942689125|ref|WP_055393802.1|	51.58	hypothetical protein [Flagellimonas sp. DK169]	1e-06	k99_1002530
810	gi|504412612|ref|WP_014599714.1|	48.39	collagen alpha-1(XXVII) chain flags: Precursor [Paenibacillus polymyxa]	1e-06	k99_1002530
810	gi|504412612|ref|WP_014599714.1|	48.77	collagen alpha-1(XXVII) chain flags: Precursor [Paenibacillus polymyxa]	1e-06	k99_1002530
810	gi|504412612|ref|WP_014599714.1|	49.35	collagen alpha-1(XXVII) chain flags: Precursor [Paenibacillus polymyxa]	1e-06	k99_1002530
912	gi|435844767|ref|YP_007006871.1|	30.26	gp264 [Sphingomonas phage PAU]	1e-23	k99_11351743
913	gi|435844517|ref|YP_007006621.1|	26.28	gp14 [Sphingomonas phage PAU]	3e-23	k99_11351743
758	gi|763353570|ref|WP_044211567.1|	64.29	ribonucleoside-diphosphate reductase, alpha chain [Flammeovirga sp. OC4]	0	k99_117991
758	gi|763359453|ref|WP_044216998.1|	56.9	ribonucleoside-diphosphate reductase, alpha chain [Phaeodactylibacter xiamenensis]	0	k99_117991
758	gi|502603657|ref|WP_012840838.1|	66.07	transcriptional regulator [Blattabacterium sp. (Blattella germanica)]	0	k99_117991
759	gi|526178699|ref|YP_008242278.1|	54.79	ribonucleoside-diphosphate reductase subunit alpha [Cellulophaga phage phi14:2]	5e-55	k99_117991
759	gi|740650805|ref|WP_038436243.1|	52.78	transcriptional regulator [endosymbiont of Llaveia axin axin]	9e-18	k99_117991
759	gi|505242840|ref|WP_015429942.1|	60.34	ribonucleoside-diphosphate reductase subunit [Blattabacterium sp. (Panesthia angustipennis spadica)]	6e-11	k99_117991
761	gi|910241133|ref|WP_050046124.1|	26.56	hypothetical protein [Tolypothrix bouteillei]	5e-36	k99_117991
761	gi|653146243|ref|WP_027395450.1|	30.62	hypothetical protein [Aquimarina latercula]	2e-10	k99_117991
761	gi|488859506|ref|WP_002771816.1|	27.56	cupin [Microcystis aeruginosa]	8e-09	k99_117991
762	gi|500058320|ref|WP_011738237.1|	28.57	cupin [Candidatus Ruthia magnifica]	9e-36	k99_117991
762	gi|496120510|ref|WP_008845017.1|	33.98	cupin 2 domain-containing protein [Aliiglaciecola lipolytica]	1e-08	k99_117991
762	gi|661286740|ref|WP_029979828.1|	28.16	cupin [Prochlorococcus sp. scB241_529O19]	4e-08	k99_117991
763	gi|746055831|ref|WP_039124538.1|	34.06	3-deoxy-manno-octulosonate cytidylyltransferase [Francisella guangzhouensis]	2e-29	k99_117991
763	gi|502729484|ref|WP_012964468.1|	32.89	3-deoxy-manno-octulosonate cytidylyltransferase [Hydrogenobacter thermophilus]	2e-25	k99_117991
763	gi|737750764|ref|WP_035719390.1|	32.89	3-deoxy-manno-octulosonate cytidylyltransferase [Francisella sp. W12-1067]	1e-22	k99_117991
764	gi|504610618|ref|WP_014797720.1|	52.82	3-deoxy-8-phosphooctulonate synthase [Flexibacter litoralis]	5e-31	k99_117991
764	gi|640248944|ref|WP_024837327.1|	52.82	3-deoxy-8-phosphooctulonate synthase [Clostridium sp. 12(A)]	2e-26	k99_117991
764	gi|502776695|ref|WP_013011671.1|	56.2	3-deoxy-8-phosphooctulonate synthase [Denitrovibrio acetiphilus]	2e-14	k99_117991
765	gi|916899179|ref|WP_051505892.1|	40	hypothetical protein [Mesorhizobium sp. WSM2561]	3e-39	k99_117991
765	gi|563827659|ref|WP_023799611.1|	39.53	hypothetical protein [Mesorhizobium sp. L48C026A00]	4e-39	k99_117991
765	gi|563499768|ref|WP_023717679.1|	40.93	LPS glycosyltransferase [Mesorhizobium sp. LSHC420B00]	3e-23	k99_117991
768	gi|1024873958|ref|WP_063524037.1|	65.82	hypothetical protein [Vibrio sp. HI00D65]	0	k99_117991
768	gi|661285639|ref|WP_029978730.1|	60.49	hypothetical protein [Prochlorococcus sp. scB243_495I8]	0	k99_117991
768	gi|1024874555|ref|WP_063524634.1|	67.9	hypothetical protein [Vibrio sp. HI00D65]	7e-39	k99_117991
769	gi|326782187|ref|YP_004322588.1|	48.53	possible cytitidyltransferase [Prochlorococcus phage P-HM1]	0	k99_117991
769	gi|326783136|ref|YP_004323533.1|	47.83	possible cytitidyltransferase [Prochlorococcus phage P-HM2]	9e-19	k99_117991
769	gi|472340397|ref|YP_007673923.1|	89.29	hypothetical protein CPMG_00178 [Prochlorococcus phage MED4-213]	1e-18	k99_117991
771	gi|835306607|ref|WP_047445410.1|	45.27	hypothetical protein [Alistipes sp. ZOR0009]	3e-21	k99_117991
771	gi|503966749|ref|WP_014200743.1|	43.92	peptidase M15 [Owenweeksia hongkongensis]	1e-18	k99_117991
771	gi|1011979397|ref|WP_062784619.1|	47.52	hypothetical protein [Marinobacter sp. YWL01]	1e-18	k99_117991
920	gi|499627006|ref|WP_011307740.1|	37.5	hypothetical protein [Methanosarcina barkeri]	5e-54	k99_12202996
920	gi|851291234|ref|WP_048154917.1|	37.5	hypothetical protein [Methanosarcina barkeri]	2e-51	k99_12202996
920	gi|851206689|ref|WP_048107197.1|	37.5	hypothetical protein [Methanosarcina barkeri]	2e-22	k99_12202996
927	gi|497538043|ref|WP_009852241.1|	43.66	hypothetical protein [beta proteobacterium KB13]	2e-129	k99_12202996
927	gi|503732677|ref|WP_013966753.1|	44.6	hypothetical protein [Nitrosomonas sp. Is79A3]	8e-125	k99_12202996
927	gi|860254719|ref|WP_048357643.1|	43.66	MULTISPECIES: hypothetical protein [unclassified Methylophilales]	1e-09	k99_12202996
812	gi|494827598|ref|WP_007559272.1|	36	hypothetical protein [Methylobacterium sp. GXF4]	3e-14	k99_1290442
812	gi|414087203|ref|YP_006987390.1|	31.14	putative DNA primase [Cronobacter phage vB_CsaM_GAP32]	2e-13	k99_1290442
812	gi|849122371|ref|YP_009153173.1|	30.82	DNA primase subunit [Klebsiella phage K64-1]	5e-13	k99_1290442
814	gi|61806027|ref|YP_214387.1|	33.82	hypothetical protein PSSM2_155 [Prochlorococcus phage P-SSM2]	2e-90	k99_1290442
814	gi|654569488|ref|WP_028036716.1|	30.39	hypothetical protein [Candidatus Pelagibacter ubique]	4e-86	k99_1290442
814	gi|495819693|ref|WP_008544272.1|	29.9	MULTISPECIES: hypothetical protein [Candidatus Pelagibacter]	6e-85	k99_1290442
815	gi|496820721|ref|WP_009373381.1|	53.95	DUF2061 domain-containing protein [alpha proteobacterium HIMB114]	2e-28	k99_1290442
815	gi|917003236|ref|WP_051609948.1|	51.67	hypothetical protein [Terasakiella pusilla]	1e-24	k99_1290442
815	gi|762961785|ref|WP_043890608.1|	48.15	hypothetical protein, partial [Prochlorococcus sp. scB245a_518D8]	3e-24	k99_1290442
816	gi|517802988|ref|WP_018973196.1|	63.73	ATP-dependent Clp protease proteolytic subunit [Rudaea cellulosilytica]	7e-152	k99_1290442
816	gi|495710192|ref|WP_008434771.1|	64.77	MULTISPECIES: ATP-dependent Clp protease proteolytic subunit [Rhodanobacter]	2e-150	k99_1290442
816	gi|750178509|ref|WP_040482583.1|	64.43	ATP-dependent Clp protease proteolytic subunit [Luminiphilus syltensis]	1e-128	k99_1290442
817	gi|1004407052|ref|WP_061541223.1|	45.37	hypothetical protein [Collimonas fungivorans]	3e-133	k99_1290442
817	gi|754104392|ref|WP_041742262.1|	43.9	hypothetical protein [Collimonas fungivorans]	2e-132	k99_1290442
817	gi|488768772|ref|WP_002690002.1|	29.97	hypothetical protein [Beggiatoa alba]	4e-125	k99_1290442
818	gi|414087204|ref|YP_006987391.1|	30.2	DNA primase-helicase [Cronobacter phage vB_CsaM_GAP32]	7e-15	k99_1290442
818	gi|849121882|ref|YP_009150798.1|	25.66	DNA primase-helicase subunit [Escherichia phage PBECO 4]	5e-14	k99_1290442
818	gi|712914225|ref|YP_009101614.1|	25.66	helicase [Escherichia phage 121Q]	2e-13	k99_1290442
931	gi|543171778|ref|YP_008532051.1|	28.41	vrlC protein [Klebsiella phage 0507-KN2-1]	1e-124	k99_13631497
931	gi|282599349|ref|YP_003358661.1|	28.59	hypothetical protein [Shigella phage Ag3]	7e-58	k99_13631497
931	gi|431809202|ref|YP_007236098.1|	28.47	hypothetical protein [Salmonella phage SKML-39]	6e-56	k99_13631497
932	gi|472341001|ref|YP_007674521.1|	26.86	hypothetical protein SWZG_00162 [Synechococcus phage S-SKS1]	7e-54	k99_13631497
932	gi|326783763|ref|YP_004324157.1|	26.82	baseplate wedge [Synechococcus phage S-SSM7]	2e-24	k99_13631497
932	gi|326781852|ref|YP_004322254.1|	25.05	baseplate wedge [Synechococcus phage S-SM2]	3e-19	k99_13631497
933	gi|939177525|ref|YP_009173433.1|	39.53	hypothetical protein ceV_178 [Chrysochromulina ericina virus]	3e-126	k99_13631497
933	gi|930616177|ref|WP_054268296.1|	35	hypothetical protein [Janthinobacterium sp. CG23_2]	3e-126	k99_13631497
933	gi|502975053|ref|WP_013210029.1|	36.47	hypothetical protein [Ralstonia solanacearum]	7e-19	k99_13631497
936	gi|460042493|ref|YP_007517923.1|	34.71	VrlC protein [Pelagibacter phage HTVC008M]	1e-121	k99_14082647
936	gi|460042493|ref|YP_007517923.1|	44.92	VrlC protein [Pelagibacter phage HTVC008M]	3e-89	k99_14082647
936	gi|431809202|ref|YP_007236098.1|	30.36	hypothetical protein [Salmonella phage SKML-39]	1e-84	k99_14082647
936	gi|282599349|ref|YP_003358661.1|	30.36	hypothetical protein [Shigella phage Ag3]	6e-84	k99_14082647
819	gi|815854970|ref|YP_009134673.1|	52.13	tail fiber-like protein [Synechococcus phage ACG-2014e]	2e-22	k99_1857850
819	gi|815854023|ref|YP_009134166.1|	51.06	tail fiber-like protein [Synechococcus phage ACG-2014j]	4e-22	k99_1857850
819	gi|827047522|ref|YP_009140957.1|	50	tail fiber-like protein [Synechococcus phage ACG-2014i]	3e-21	k99_1857850
820	gi|815853924|ref|YP_009134067.1|	37.14	hypothetical protein Syn7803US103_85 [Synechococcus phage ACG-2014j]	4e-06	k99_1857850
821	gi|448260102|ref|YP_007237479.1|	30.22	unknown structural protein [Dickeya phage Limestone]	7e-55	k99_1857850
821	gi|431809202|ref|YP_007236098.1|	30.08	hypothetical protein [Salmonella phage SKML-39]	8e-14	k99_1857850
821	gi|460042493|ref|YP_007517923.1|	31.48	VrlC protein [Pelagibacter phage HTVC008M]	5e-10	k99_1857850
782	gi|915882071|ref|WP_050922798.1|	42.14	hypothetical protein [Vibrio harveyi]	8e-26	k99_191454
782	gi|823663413|ref|WP_047098979.1|	28.29	hypothetical protein [Chryseobacterium indologenes]	2e-21	k99_191454
782	gi|835254512|ref|WP_047421534.1|	33.01	hypothetical protein [Chryseobacterium sp. YR480]	4e-19	k99_191454
822	gi|326784588|ref|YP_004324921.1|	29.09	structural protein [Prochlorococcus phage P-SSM7]	0	k99_2042748
822	gi|326784588|ref|YP_004324921.1|	32.21	structural protein [Prochlorococcus phage P-SSM7]	0	k99_2042748
822	gi|326784588|ref|YP_004324921.1|	41.44	structural protein [Prochlorococcus phage P-SSM7]	0	k99_2042748
822	gi|326784588|ref|YP_004324921.1|	29.15	structural protein [Prochlorococcus phage P-SSM7]	4e-178	k99_2042748
822	gi|326784588|ref|YP_004324921.1|	37.29	structural protein [Prochlorococcus phage P-SSM7]	1e-169	k99_2042748
822	gi|326784588|ref|YP_004324921.1|	32.35	structural protein [Prochlorococcus phage P-SSM7]	1e-168	k99_2042748
822	gi|815854373|ref|YP_009133644.1|	32.31	structural protein [Synechococcus phage ACG-2014g]	9e-168	k99_2042748
822	gi|815854373|ref|YP_009133644.1|	56.34	structural protein [Synechococcus phage ACG-2014g]	3e-167	k99_2042748
822	gi|326784588|ref|YP_004324921.1|	35.18	structural protein [Prochlorococcus phage P-SSM7]	4e-166	k99_2042748
822	gi|326784588|ref|YP_004324921.1|	26.98	structural protein [Prochlorococcus phage P-SSM7]	4e-165	k99_2042748
822	gi|815854373|ref|YP_009133644.1|	35.82	structural protein [Synechococcus phage ACG-2014g]	4e-159	k99_2042748
822	gi|815854373|ref|YP_009133644.1|	28.73	structural protein [Synechococcus phage ACG-2014g]	2e-158	k99_2042748
822	gi|326784588|ref|YP_004324921.1|	30.35	structural protein [Prochlorococcus phage P-SSM7]	2e-136	k99_2042748
822	gi|326784588|ref|YP_004324921.1|	28.24	structural protein [Prochlorococcus phage P-SSM7]	2e-104	k99_2042748
822	gi|326784588|ref|YP_004324921.1|	30.6	structural protein [Prochlorococcus phage P-SSM7]	4e-94	k99_2042748
822	gi|326784588|ref|YP_004324921.1|	29.27	structural protein [Prochlorococcus phage P-SSM7]	1e-89	k99_2042748
822	gi|589891792|ref|YP_009008160.1|	35.71	tail fiber-like protein [Synechococcus phage ACG-2014h]	2e-83	k99_2042748
822	gi|326784588|ref|YP_004324921.1|	44.05	structural protein [Prochlorococcus phage P-SSM7]	1e-76	k99_2042748
822	gi|326784588|ref|YP_004324921.1|	40.78	structural protein [Prochlorococcus phage P-SSM7]	6e-76	k99_2042748
822	gi|326784588|ref|YP_004324921.1|	33.33	structural protein [Prochlorococcus phage P-SSM7]	4e-72	k99_2042748
822	gi|589891792|ref|YP_009008160.1|	26.44	tail fiber-like protein [Synechococcus phage ACG-2014h]	2e-51	k99_2042748
822	gi|589891792|ref|YP_009008160.1|	25.73	tail fiber-like protein [Synechococcus phage ACG-2014h]	3e-51	k99_2042748
822	gi|815854373|ref|YP_009133644.1|	26.42	structural protein [Synechococcus phage ACG-2014g]	3e-49	k99_2042748
822	gi|815854373|ref|YP_009133644.1|	47.89	structural protein [Synechococcus phage ACG-2014g]	2e-46	k99_2042748
822	gi|815854373|ref|YP_009133644.1|	30.36	structural protein [Synechococcus phage ACG-2014g]	2e-45	k99_2042748
822	gi|589891792|ref|YP_009008160.1|	30.45	tail fiber-like protein [Synechococcus phage ACG-2014h]	2e-45	k99_2042748
822	gi|326784588|ref|YP_004324921.1|	31.71	structural protein [Prochlorococcus phage P-SSM7]	4e-45	k99_2042748
822	gi|815854373|ref|YP_009133644.1|	30.02	structural protein [Synechococcus phage ACG-2014g]	4e-43	k99_2042748
822	gi|815854373|ref|YP_009133644.1|	26.8	structural protein [Synechococcus phage ACG-2014g]	4e-43	k99_2042748
822	gi|326784588|ref|YP_004324921.1|	44.14	structural protein [Prochlorococcus phage P-SSM7]	6e-41	k99_2042748
822	gi|326784588|ref|YP_004324921.1|	47.37	structural protein [Prochlorococcus phage P-SSM7]	2e-40	k99_2042748
822	gi|815854373|ref|YP_009133644.1|	37.37	structural protein [Synechococcus phage ACG-2014g]	5e-29	k99_2042748
822	gi|326784588|ref|YP_004324921.1|	50	structural protein [Prochlorococcus phage P-SSM7]	9e-25	k99_2042748
822	gi|589891792|ref|YP_009008160.1|	24.23	tail fiber-like protein [Synechococcus phage ACG-2014h]	8e-18	k99_2042748
822	gi|589891792|ref|YP_009008160.1|	24.25	tail fiber-like protein [Synechococcus phage ACG-2014h]	1e-17	k99_2042748
822	gi|589891792|ref|YP_009008160.1|	25.8	tail fiber-like protein [Synechococcus phage ACG-2014h]	2e-17	k99_2042748
822	gi|326784588|ref|YP_004324921.1|	41.32	structural protein [Prochlorococcus phage P-SSM7]	2e-07	k99_2042748
822	gi|326784588|ref|YP_004324921.1|	27.11	structural protein [Prochlorococcus phage P-SSM7]	4e-06	k99_2042748
825	gi|667699585|ref|YP_009047194.1|	34.3	predicted structural protein [Asterionellopsis glacialis RNA virus]	2e-112	k99_2533307
825	gi|1002160104|ref|YP_009230127.1|	82.79	polyprotein [Marine RNA virus PAL_E4]	2e-83	k99_2533307
825	gi|1002167009|ref|YP_009230121.1|	34.98	polyprotein [Marine RNA virus PAL156]	7e-83	k99_2533307
826	gi|1002160103|ref|YP_009230126.1|	57.1	polyprotein [Marine RNA virus PAL_E4]	3e-112	k99_2533307
826	gi|731978896|ref|YP_009111336.1|	23.79	predicted replication-associated protein [Chaetoceros tenuissimus RNA virus type-II]	6e-112	k99_2533307
826	gi|992073326|ref|YP_009227212.1|	24.61	predicted replication-associated polyprotein [Delisea pulchra RNA virus]	6e-17	k99_2533307
829	gi|1022613744|ref|WP_063395531.1|	27.03	hypothetical protein [Prochlorococcus sp. MIT 1306]	5e-58	k99_2875111
829	gi|493682314|ref|WP_006632473.1|	24.75	radical SAM protein [Microcoleus vaginatus]	8e-17	k99_2875111
829	gi|504989416|ref|WP_015176518.1|	24.24	radical SAM protein [Oscillatoria nigro-viridis]	1e-16	k99_2875111
832	gi|737003649|ref|WP_034999486.1|	27.05	radical SAM protein [Beijerinckia mobilis]	2e-26	k99_2875111
832	gi|938939010|ref|WP_054720349.1|	25.07	hypothetical protein [Marinifilum fragile]	7e-25	k99_2875111
832	gi|728816640|ref|WP_033921933.1|	22.54	hypothetical protein [Sphingomonas sp. 37zxx]	3e-15	k99_2875111
836	gi|921996701|ref|WP_053286188.1|	45.71	hypothetical protein [Escherichia coli]	1e-13	k99_3030368
838	gi|526177640|ref|YP_008241470.1|	29.38	hypothetical protein Phi38:1_gp089 [Cellulophaga phage phi38:1]	1e-104	k99_3030368
838	gi|1011135676|ref|WP_062057416.1|	25.12	hypothetical protein [Aquimarina longa]	4e-104	k99_3030368
838	gi|921996711|ref|WP_053286198.1|	44.5	hypothetical protein [Escherichia coli]	2e-13	k99_3030368
840	gi|1011135797|ref|WP_062057537.1|	40.85	hypothetical protein [Aquimarina longa]	2e-103	k99_3030368
840	gi|1019590582|ref|WP_063176703.1|	39.12	hypothetical protein [Myroides marinus]	2e-23	k99_3030368
840	gi|742837399|ref|WP_038988505.1|	38.99	MULTISPECIES: hypothetical protein [Myroides]	2e-23	k99_3030368
841	gi|1011135669|ref|WP_062057409.1|	31.49	hypothetical protein [Aquimarina longa]	2e-50	k99_3030368
841	gi|985813394|ref|WP_060873841.1|	30.15	hypothetical protein [Myroides odoratus]	2e-46	k99_3030368
841	gi|526177642|ref|YP_008241472.1|	33.82	structural protein [Cellulophaga phage phi38:1]	3e-21	k99_3030368
842	gi|543171778|ref|YP_008532051.1|	28.56	vrlC protein [Klebsiella phage 0507-KN2-1]	1e-28	k99_3328178
842	gi|849120315|ref|YP_009147631.1|	27.85	VrlC protein [Erwinia phage phiEa2809]	2e-28	k99_3328178
842	gi|440789314|ref|YP_007349024.1|	28.08	VrlC [Serratia phage phiMAM1]	1e-26	k99_3328178
843	gi|460042492|ref|YP_007517922.1|	24.17	baseplate wedge [Pelagibacter phage HTVC008M]	0	k99_3328178
843	gi|827047977|ref|YP_009140658.1|	27.06	baseplate wedge protein [Synechococcus phage ACG-2014b]	0	k99_3328178
843	gi|472341001|ref|YP_007674521.1|	27.76	hypothetical protein SWZG_00162 [Synechococcus phage S-SKS1]	2e-28	k99_3328178
783	gi|740163652|ref|WP_038007159.1|	31.34	host specificity protein J [Thalassobacter sp. 16PALIMAR09]	2e-38	k99_432873
783	gi|873893251|ref|WP_048599769.1|	31.15	MULTISPECIES: host specificity protein J [Rhodobacteraceae]	1e-36	k99_432873
783	gi|740165746|ref|WP_038009035.1|	30.95	host specificity protein J [Thalassobacter sp. 16PALIMAR09]	3e-35	k99_432873
784	gi|981314117|ref|WP_059530886.1|	40.74	hypothetical protein [Burkholderia cepacia]	2e-15	k99_432873
784	gi|948244483|ref|WP_056902103.1|	41.1	hypothetical protein [Pseudorhodoferax sp. Leaf274]	5e-14	k99_432873
784	gi|820804894|ref|WP_046766150.1|	37.5	hypothetical protein [Sphingobium chungbukense]	1e-13	k99_432873
785	gi|522209746|ref|WP_020717185.1|	33.89	hypothetical protein [Acidobacteriaceae bacterium KBS 96]	2e-68	k99_432873
785	gi|740166628|ref|WP_038009781.1|	33.51	hypothetical protein [Thalassobacter stenotrophicus]	6e-68	k99_432873
785	gi|505309695|ref|WP_015496797.1|	32.43	hypothetical protein [Octadecabacter arcticus]	9e-66	k99_432873
786	gi|817137631|ref|WP_046509880.1|	30.14	hypothetical protein [Kiloniella litopenaei]	4e-14	k99_432873
786	gi|497497060|ref|WP_009811258.1|	30	hypothetical protein [Roseobacter sp. MED193]	4e-14	k99_432873
786	gi|959686943|ref|WP_058123462.1|	30.53	hypothetical protein [Thalassobacter stenotrophicus]	3e-13	k99_432873
787	gi|917403359|ref|WP_052010071.1|	30.49	MULTISPECIES: hypothetical protein [Alteromonas]	2e-42	k99_432873
787	gi|692315932|ref|WP_032126912.1|	48.59	hypothetical protein [Piscirickettsia salmonis]	3e-40	k99_432873
787	gi|510839261|ref|WP_016210660.1|	48.59	hypothetical protein [Piscirickettsia salmonis]	3e-40	k99_432873
788	gi|1021271183|ref|WP_063297614.1|	35.11	hypothetical protein [Pseudovibrio sp. Ad37]	4e-112	k99_432873
788	gi|1021262351|ref|WP_063289072.1|	36.17	MULTISPECIES: hypothetical protein [Pseudovibrio]	6e-07	k99_432873
788	gi|1021282562|ref|WP_063307487.1|	34.65	hypothetical protein [Pseudovibrio sp. Ad46]	1e-05	k99_432873
789	gi|749657110|ref|WP_040257291.1|	36.84	hypothetical protein [Rickettsia hoogstraalii]	2e-43	k99_432873
789	gi|654340377|ref|WP_027833828.1|	32.09	hypothetical protein [Maritalea myrionectae]	7e-27	k99_432873
789	gi|651629013|ref|WP_026618339.1|	35.34	hypothetical protein [Ensifer sp. WSM1721]	2e-09	k99_432873
792	gi|500067080|ref|WP_011745442.1|	33.33	hypothetical protein [Chlorobium phaeobacteroides]	2e-47	k99_432873
793	gi|331027950|ref|YP_004421500.1|	66.27	unnamed protein product [Synechococcus phage S-CBS2]	4e-120	k99_432873
793	gi|472341498|ref|YP_007675015.1|	71.43	hypothetical protein CPKG_00042 [Cyanophage KBS-S-2A]	2e-35	k99_432873
793	gi|517943822|ref|WP_019114030.1|	69.57	hypothetical protein [Verrucomicrobia bacterium SCGC AAA164-O14]	1e-34	k99_432873
845	gi|828805652|ref|YP_009143013.1|	50.68	neck protein [Sinorhizobium phage phiM12]	0	k99_4932975
845	gi|971758990|ref|YP_009212340.1|	50	neck protein [Sinorhizobium phage phiN3]	5e-61	k99_4932975
845	gi|966198346|ref|YP_009188184.1|	44.14	neck protein [Cyanophage P-TIM40]	1e-60	k99_4932975
846	gi|971758991|ref|YP_009212341.1|	52.16	neck protein [Sinorhizobium phage phiN3]	6e-83	k99_4932975
846	gi|828805653|ref|YP_009143014.1|	51.72	neck protein [Sinorhizobium phage phiM12]	2e-82	k99_4932975
846	gi|725949367|ref|YP_009098960.1|	48.55	neck protein [Caulobacter phage Cr30]	1e-40	k99_4932975
847	gi|1022662385|ref|WP_063419138.1|	32.74	hypothetical protein [Prochlorococcus marinus]	0	k99_4932975
847	gi|1022662385|ref|WP_063419138.1|	31.25	hypothetical protein [Prochlorococcus marinus]	0	k99_4932975
847	gi|1022662385|ref|WP_063419138.1|	34.41	hypothetical protein [Prochlorococcus marinus]	0	k99_4932975
847	gi|490871605|ref|WP_004733616.1|	27.92	calcium-binding outer membrane-like protein, partial [Vibrio splendidus]	0	k99_4932975
847	gi|490871605|ref|WP_004733616.1|	27.29	calcium-binding outer membrane-like protein, partial [Vibrio splendidus]	0	k99_4932975
847	gi|1011843635|ref|WP_062662365.1|	28.42	hypothetical protein [Grimontia celer]	2e-172	k99_4932975
847	gi|1022662385|ref|WP_063419138.1|	24.65	hypothetical protein [Prochlorococcus marinus]	3e-147	k99_4932975
847	gi|490871605|ref|WP_004733616.1|	27.18	calcium-binding outer membrane-like protein, partial [Vibrio splendidus]	4e-147	k99_4932975
847	gi|490871605|ref|WP_004733616.1|	27.34	calcium-binding outer membrane-like protein, partial [Vibrio splendidus]	9e-143	k99_4932975
847	gi|1011843635|ref|WP_062662365.1|	27.91	hypothetical protein [Grimontia celer]	4e-78	k99_4932975
847	gi|1022662385|ref|WP_063419138.1|	32.64	hypothetical protein [Prochlorococcus marinus]	2e-74	k99_4932975
847	gi|1022662385|ref|WP_063419138.1|	30.36	hypothetical protein [Prochlorococcus marinus]	2e-49	k99_4932975
847	gi|1022662385|ref|WP_063419138.1|	27.1	hypothetical protein [Prochlorococcus marinus]	5e-48	k99_4932975
847	gi|1022662385|ref|WP_063419138.1|	34.83	hypothetical protein [Prochlorococcus marinus]	5e-48	k99_4932975
847	gi|1011843635|ref|WP_062662365.1|	28.16	hypothetical protein [Grimontia celer]	4e-23	k99_4932975
847	gi|1011843635|ref|WP_062662365.1|	27.2	hypothetical protein [Grimontia celer]	4e-23	k99_4932975
847	gi|1011843635|ref|WP_062662365.1|	27.14	hypothetical protein [Grimontia celer]	4e-23	k99_4932975
847	gi|1022662385|ref|WP_063419138.1|	33.06	hypothetical protein [Prochlorococcus marinus]	2e-07	k99_4932975
847	gi|1022662385|ref|WP_063419138.1|	32.67	hypothetical protein [Prochlorococcus marinus]	4e-07	k99_4932975
848	gi|503432969|ref|WP_013667630.1|	27.84	F-box associated region domain-containing protein [Sphingobacterium sp. 21]	0	k99_4932975
848	gi|503432969|ref|WP_013667630.1|	33	F-box associated region domain-containing protein [Sphingobacterium sp. 21]	0	k99_4932975
848	gi|918422034|ref|WP_052473210.1|	29.27	hypothetical protein [Magnetospirillum magnetotacticum]	4e-78	k99_4932975
848	gi|919160566|ref|WP_052716197.1|	31.3	hypothetical protein [Magnetospira sp. QH-2]	7e-59	k99_4932975
850	gi|918422034|ref|WP_052473210.1|	34.52	hypothetical protein [Magnetospirillum magnetotacticum]	0	k99_4932975
850	gi|503432969|ref|WP_013667630.1|	34.94	F-box associated region domain-containing protein [Sphingobacterium sp. 21]	5e-52	k99_4932975
850	gi|503432969|ref|WP_013667630.1|	32.93	F-box associated region domain-containing protein [Sphingobacterium sp. 21]	1e-48	k99_4932975
850	gi|919160566|ref|WP_052716197.1|	30.34	hypothetical protein [Magnetospira sp. QH-2]	3e-47	k99_4932975
853	gi|647670163|ref|WP_025937067.1|	44.05	hypothetical protein [Prochlorococcus sp. scB245a_518D8]	1e-86	k99_4932975
853	gi|326783844|ref|YP_004324238.1|	55.7	hypothetical protein SSSM7_186 [Synechococcus phage S-SSM7]	2e-80	k99_4932975
853	gi|647686593|ref|WP_025948313.1|	53.38	hypothetical protein, partial [Prochlorococcus sp. scB243_495I8]	1e-78	k99_4932975
854	gi|913716752|ref|WP_050467695.1|	36.23	hypothetical protein [Herbaspirillum chlorophenolicum]	0	k99_4932975
854	gi|654748122|ref|WP_028203333.1|	35.14	hypothetical protein [Paraburkholderia nodosa]	0	k99_4932975
854	gi|313768233|ref|YP_004061913.1|	37.37	hypothetical protein MpV1_030c [Micromonas sp. RCC1109 virus MpV1]	0	k99_4932975
855	gi|517043734|ref|WP_018232552.1|	28.22	hypothetical protein [Thioalkalivibrio thiocyanodenitrificans]	1e-37	k99_4932975
855	gi|1032688151|ref|WP_064266173.1|	24.84	MULTISPECIES: hypothetical protein [Paraburkholderia]	2e-37	k99_4932975
855	gi|517133707|ref|WP_018322525.1|	24.18	hypothetical protein [Bradyrhizobium sp. WSM2793]	3e-36	k99_4932975
858	gi|517941914|ref|WP_019112122.1|	49.32	hypothetical protein [Verrucomicrobia bacterium SCGC AAA164-O14]	0	k99_5385013
858	gi|472339473|ref|YP_007673007.1|	41.67	hypothetical protein SXBG_00093 [Synechococcus phage S-CAM1]	2e-161	k99_5385013
858	gi|58533009|ref|YP_195232.1|	41.1	late promoter transcription accessory protein [Synechococcus phage S-PM2]	4e-146	k99_5385013
863	gi|1021275187|ref|WP_063301393.1|	44.3	hypothetical protein [Pseudovibrio sp. WM33]	2e-56	k99_5385013
863	gi|1021284968|ref|WP_063309671.1|	44.3	hypothetical protein [Pseudovibrio sp. Ad26]	3e-56	k99_5385013
863	gi|1016512050|ref|WP_063092990.1|	39.24	hypothetical protein [Thalassospira xiamenensis]	7e-56	k99_5385013
864	gi|828805856|ref|YP_009143217.1|	35.09	hypothetical protein SmphiM12_387 [Sinorhizobium phage phiM12]	2e-10	k99_5385013
864	gi|971759194|ref|YP_009212544.1|	34.21	hypothetical protein PHIN3_304 [Sinorhizobium phage phiN3]	1e-07	k99_5385013
864	gi|950145561|ref|WP_057198475.1|	42.72	hypothetical protein [Bradyrhizobium sp. Leaf396]	5e-06	k99_5385013
868	gi|966203500|ref|YP_009187817.1|	37.21	hypothetical protein KB57_204 [Klebsiella phage vB_KpnM_KB57]	2e-39	k99_5385013
868	gi|828805812|ref|YP_009143173.1|	36.84	hypothetical protein SmphiM12_337 [Sinorhizobium phage phiM12]	3e-06	k99_5385013
868	gi|971759149|ref|YP_009212499.1|	36.09	molecular chaperone DnaJ [Sinorhizobium phage phiN3]	8e-06	k99_5385013
870	gi|162135110|ref|YP_001595851.1|	47.62	hypothetical protein [Pseudomonas phage YuA]	4e-38	k99_5385013
875	gi|639713340|ref|WP_024724651.1|	40.54	hypothetical protein [Clostridiales bacterium VE202-03]	1e-37	k99_5385013
875	gi|511081802|ref|WP_016323118.1|	43.24	hypothetical protein [Oscillibacter sp. 1-3]	3e-16	k99_5385013
878	gi|505431344|ref|WP_015618446.1|	30.37	hypothetical protein [Actinoplanes sp. N902-109]	6e-16	k99_5572587
878	gi|752683116|ref|WP_041331066.1|	30.34	hypothetical protein [Dehalococcoides mccartyi]	2e-15	k99_5572587
878	gi|975871501|ref|WP_059280145.1|	30.11	hypothetical protein [Dehalococcoides mccartyi]	9e-15	k99_5572587
879	gi|695322958|ref|WP_032521278.1|	43.64	hypothetical protein, partial [Prochlorococcus marinus]	4e-98	k99_5572587
879	gi|422936238|ref|YP_007006091.1|	37.5	hypothetical protein [Cyanophage S-TIM5]	4e-14	k99_5572587
879	gi|313768167|ref|YP_004061598.1|	46.88	hypothetical protein BpV1_168 [Bathycoccus sp. RCC1105 virus BpV1]	2e-12	k99_5572587
882	gi|656046999|ref|WP_029085447.1|	26.94	hypothetical protein [Bradyrhizobium sp. th.b2]	9e-83	k99_5572587
882	gi|740600030|ref|WP_038385574.1|	26.53	hypothetical protein [Bradyrhizobium elkanii]	2e-82	k99_5572587
883	gi|760162030|ref|WP_043842919.1|	34.38	oxidoreductase [Roseivivax atlanticus]	1e-64	k99_5700026
883	gi|761811330|ref|WP_043868630.1|	36.42	oxidoreductase [Celeribacter indicus]	1e-63	k99_5700026
883	gi|1011299141|ref|WP_062216345.1|	35.19	oxidoreductase [Celeribacter marinus]	4e-63	k99_5700026
885	gi|460042632|ref|YP_007518062.1|	55.22	hypothetical protein [Pelagibacter phage HTVC008M]	3e-61	k99_5700026
887	gi|311993207|ref|YP_004010073.1|	31.52	hypothetical protein CC31p215 [Enterobacteria phage CC31]	5e-60	k99_5700026
887	gi|971759085|ref|YP_009212435.1|	39.19	hypothetical protein PHIN3_195 [Sinorhizobium phage phiN3]	8e-60	k99_5700026
887	gi|828805751|ref|YP_009143112.1|	39.19	hypothetical protein SmphiM12_255 [Sinorhizobium phage phiM12]	2e-35	k99_5700026
890	gi|560890678|ref|WP_023648287.1|	47.17	hypothetical protein [Candidatus Pelagibacter ubique]	1e-162	k99_5700026
890	gi|504765875|ref|WP_014952977.1|	48.17	hypothetical protein [alpha proteobacterium HIMB5]	2e-32	k99_5700026
890	gi|564612879|ref|WP_023854003.1|	47.17	hypothetical protein [Candidatus Pelagibacter ubique]	4e-31	k99_5700026
891	gi|1001893054|ref|WP_061346909.1|	57.38	30S ribosomal protein S21 [Ochrobactrum anthropi]	0	k99_5700026
891	gi|750185811|ref|WP_040489885.1|	52.63	30S ribosomal protein S21 [Fulvimarina pelagi]	4e-162	k99_5700026
891	gi|654705181|ref|WP_028163217.1|	57.89	30S ribosomal protein S21 [Bradyrhizobium elkanii]	1e-160	k99_5700026
894	gi|737840339|ref|WP_035807635.1|	29.88	MULTISPECIES: ATP-dependent Clp protease proteolytic subunit [Curtobacterium]	2e-154	k99_5700026
894	gi|665895298|ref|WP_031262504.1|	30.3	ATP-dependent Clp protease proteolytic subunit [Curtobacterium sp. B18]	1e-146	k99_5700026
894	gi|551282269|ref|WP_022902372.1|	30.3	ATP-dependent Clp protease proteolytic subunit [Curtobacterium sp. B8]	7e-37	k99_5700026
895	gi|725949374|ref|YP_009098967.1|	32.93	baseplate wedge protein [Caulobacter phage Cr30]	0	k99_6095589
895	gi|725949374|ref|YP_009098967.1|	26.78	baseplate wedge protein [Caulobacter phage Cr30]	0	k99_6095589
895	gi|971758996|ref|YP_009212346.1|	27.07	baseplate wedge subunit [Sinorhizobium phage phiN3]	1e-35	k99_6095589
895	gi|828805663|ref|YP_009143024.1|	27.07	baseplate wedge subunit [Sinorhizobium phage phiM12]	5e-35	k99_6095589
896	gi|971758995|ref|YP_009212345.1|	33.33	VrlC protein [Sinorhizobium phage phiN3]	0	k99_6095589
896	gi|828805659|ref|YP_009143020.1|	33.18	hypothetical protein SmphiM12_129 [Sinorhizobium phage phiM12]	2e-82	k99_6095589
896	gi|725949373|ref|YP_009098966.1|	36.74	hypothetical protein [Caulobacter phage Cr30]	3e-82	k99_6095589
896	gi|725949373|ref|YP_009098966.1|	25.99	hypothetical protein [Caulobacter phage Cr30]	5e-81	k99_6095589
795	gi|472341310|ref|YP_007674829.1|	40.54	hypothetical protein OLNG_00189 [Ostreococcus lucimarinus virus OlV5]	1e-113	k99_734980
795	gi|326781861|ref|YP_004322263.1|	36.67	phage tail fiber-like protein [Synechococcus phage S-SM2]	3e-92	k99_734980
795	gi|313768275|ref|YP_004061955.1|	40.37	hypothetical protein MpV1_072 [Micromonas sp. RCC1109 virus MpV1]	6e-88	k99_734980
796	gi|947958552|ref|WP_056618501.1|	29.94	hypothetical protein [Paenibacillus sp. Soil750]	1e-85	k99_734980
799	gi|655791562|ref|WP_028949755.1|	42.21	molecular chaperone GroEL [Sulfurihydrogenibium subterraneum]	1e-78	k99_734980
799	gi|503315050|ref|WP_013549711.1|	41.25	molecular chaperone GroEL [Cellulophaga algicola]	1e-78	k99_734980
799	gi|501935591|ref|WP_012674420.1|	42.02	molecular chaperone GroEL [Sulfurihydrogenibium azorense]	6e-25	k99_734980
800	gi|550922114|ref|WP_022670629.1|	33.73	molecular chaperone GroES [Hippea alviniae]	9e-78	k99_734980
751	gi|1001741829|ref|WP_061290737.1|	22.51	hypothetical protein [Herbidospora cretacea]	5e-159	k99_80237
751	gi|771549301|ref|WP_045189862.1|	23.81	hypothetical protein [Terrabacter sp. 28]	2e-154	k99_80237
752	gi|738051832|ref|WP_036010721.1|	33.96	hypothetical protein [Bradyrhizobium yuanmingense]	2e-144	k99_80237
753	gi|750533190|ref|WP_040815059.1|	29.44	hypothetical protein [Nocardia concava]	0	k99_80237
753	gi|640883695|ref|YP_009031135.1|	27.22	major capsid protein [Mycobacterium phage Bernal13]	0	k99_80237
753	gi|518985264|ref|WP_020141139.1|	26.27	hypothetical protein [Streptomyces sp. 351MFTsu5.1]	0	k99_80237
900	gi|725949368|ref|YP_009098961.1|	27.09	hypothetical protein [Caulobacter phage Cr30]	4e-55	k99_8731381
900	gi|737185537|ref|WP_035171303.1|	25.34	hypothetical protein [Campylobacter fetus]	6e-55	k99_8731381
900	gi|498090216|ref|WP_010404372.1|	25.17	hypothetical protein [Campylobacter fetus]	3e-54	k99_8731381
903	gi|921996711|ref|WP_053286198.1|	44.55	hypothetical protein [Escherichia coli]	5e-108	k99_8731381
903	gi|526177640|ref|YP_008241470.1|	33.51	hypothetical protein Phi38:1_gp089 [Cellulophaga phage phi38:1]	4e-101	k99_8731381
903	gi|1011135676|ref|WP_062057416.1|	25.6	hypothetical protein [Aquimarina longa]	1e-100	k99_8731381
905	gi|1011135797|ref|WP_062057537.1|	41.25	hypothetical protein [Aquimarina longa]	3e-51	k99_8731381
905	gi|1019590582|ref|WP_063176703.1|	39.82	hypothetical protein [Myroides marinus]	6e-11	k99_8731381
905	gi|742837399|ref|WP_038988505.1|	39.55	MULTISPECIES: hypothetical protein [Myroides]	2e-10	k99_8731381
906	gi|526177456|ref|YP_008241292.1|	30.11	structural protein [Cellulophaga phage phi18:3]	3e-77	k99_8731381
906	gi|526177032|ref|YP_008240889.1|	30.34	structural protein [Cellulophaga phage phi19:3]	9e-66	k99_8731381
906	gi|526177642|ref|YP_008241472.1|	36.76	structural protein [Cellulophaga phage phi38:1]	8e-10	k99_8731381
907	gi|654568993|ref|WP_028036228.1|	40.67	hypothetical protein [Candidatus Pelagibacter ubique]	9e-66	k99_8926666
907	gi|560891461|ref|WP_023649070.1|	39.47	hypothetical protein [Candidatus Pelagibacter ubique]	7e-25	k99_8926666
907	gi|504766656|ref|WP_014953758.1|	39.47	hypothetical protein [alpha proteobacterium HIMB5]	3e-06	k99_8926666
910	gi|589891930|ref|YP_009008298.1|	69.4	aerobic NDP reductase [Synechococcus phage ACG-2014h]	9e-25	k99_8926666
910	gi|815854012|ref|YP_009134155.1|	68.67	ribonucleotide reductase subunit A [Synechococcus phage ACG-2014j]	4e-15	k99_8926666
910	gi|815854959|ref|YP_009134662.1|	68.54	ribonucleotide reductase subunit A [Synechococcus phage ACG-2014e]	3e-06	k99_8926666
911	gi|460042588|ref|YP_007518018.1|	68.64	ribonucleotide reductase class Ia beta subunit [Pelagibacter phage HTVC008M]	6e-53	k99_8926666
911	gi|472343394|ref|YP_007677345.1|	67.83	ribonucleotide reductase subunit B [Synechococcus phage S-SSM4]	8e-52	k99_8926666
911	gi|326782458|ref|YP_004322858.1|	66.09	ribonucleotide reductase class Ia beta subunit [Synechococcus phage S-ShM2]	1e-51	k99_8926666
612	gi|921996710|ref|WP_053286197.1|	55.4	hypothetical protein [Escherichia coli]	2e-13	MTcat2_VIRSorter_k99_1061906
612	gi|526177645|ref|YP_008241475.1|	26.25	hypothetical protein Phi38:1_gp094 [Cellulophaga phage phi38:1]	3e-11	MTcat2_VIRSorter_k99_1061906
613	gi|985813390|ref|WP_060873837.1|	27.27	hypothetical protein [Myroides odoratus]	5e-56	MTcat2_VIRSorter_k99_1061906
613	gi|526177646|ref|YP_008241476.1|	29.57	structural protein [Cellulophaga phage phi38:1]	6e-56	MTcat2_VIRSorter_k99_1061906
613	gi|1011135655|ref|WP_062057395.1|	28.87	hypothetical protein [Aquimarina longa]	2e-10	MTcat2_VIRSorter_k99_1061906
614	gi|526177647|ref|YP_008241477.1|	27.86	hypothetical protein Phi38:1_gp096 [Cellulophaga phage phi38:1]	7e-56	MTcat2_VIRSorter_k99_1061906
614	gi|985813389|ref|WP_060873836.1|	27.94	hypothetical protein [Myroides odoratus]	2e-15	MTcat2_VIRSorter_k99_1061906
614	gi|489076457|ref|WP_002986405.1|	27.84	hypothetical protein [Myroides odoratus]	2e-06	MTcat2_VIRSorter_k99_1061906
615	gi|526177648|ref|YP_008241478.1|	31.71	structural protein [Cellulophaga phage phi38:1]	8e-112	MTcat2_VIRSorter_k99_1061906
615	gi|739459500|ref|WP_037319449.1|	37.4	hypothetical protein [Salegentibacter sp. Hel_I_6]	2e-110	MTcat2_VIRSorter_k99_1061906
615	gi|739459500|ref|WP_037319449.1|	40	hypothetical protein [Salegentibacter sp. Hel_I_6]	2e-103	MTcat2_VIRSorter_k99_1061906
615	gi|1011135642|ref|WP_062057382.1|	33.85	hypothetical protein [Aquimarina longa]	8e-79	MTcat2_VIRSorter_k99_1061906
615	gi|739459500|ref|WP_037319449.1|	32.35	hypothetical protein [Salegentibacter sp. Hel_I_6]	2e-24	MTcat2_VIRSorter_k99_1061906
615	gi|1011135642|ref|WP_062057382.1|	38.17	hypothetical protein [Aquimarina longa]	5e-23	MTcat2_VIRSorter_k99_1061906
615	gi|1011135642|ref|WP_062057382.1|	36.72	hypothetical protein [Aquimarina longa]	7e-23	MTcat2_VIRSorter_k99_1061906
615	gi|526177648|ref|YP_008241478.1|	33.41	structural protein [Cellulophaga phage phi38:1]	6e-08	MTcat2_VIRSorter_k99_1061906
615	gi|526177648|ref|YP_008241478.1|	35.85	structural protein [Cellulophaga phage phi38:1]	1e-06	MTcat2_VIRSorter_k99_1061906
616	gi|737631232|ref|WP_035601335.1|	44.68	hypothetical protein [Haloferula sp. BvORR071]	1e-98	MTcat2_VIRSorter_k99_1061906
616	gi|737631232|ref|WP_035601335.1|	42.55	hypothetical protein [Haloferula sp. BvORR071]	3e-83	MTcat2_VIRSorter_k99_1061906
616	gi|522051513|ref|WP_020562722.1|	39.22	hypothetical protein [Methylosarcina fibrata]	7e-31	MTcat2_VIRSorter_k99_1061906
616	gi|753828993|ref|WP_041584612.1|	40.16	hypothetical protein [Syntrophus aciditrophicus]	3e-30	MTcat2_VIRSorter_k99_1061906
616	gi|753828993|ref|WP_041584612.1|	29.78	hypothetical protein [Syntrophus aciditrophicus]	5e-14	MTcat2_VIRSorter_k99_1061906
616	gi|753828993|ref|WP_041584612.1|	45.16	hypothetical protein [Syntrophus aciditrophicus]	9e-10	MTcat2_VIRSorter_k99_1061906
616	gi|753828993|ref|WP_041584612.1|	47	hypothetical protein [Syntrophus aciditrophicus]	1e-08	MTcat2_VIRSorter_k99_1061906
716	gi|520911135|ref|WP_020330847.1|	39.73	MULTISPECIES: hypothetical protein [Vibrio]	2e-34	MTcat2_VIRSorter_k99_1082552
716	gi|922041159|ref|WP_053317755.1|	41.1	hypothetical protein [Vibrio parahaemolyticus]	6e-15	MTcat2_VIRSorter_k99_1082552
716	gi|922036850|ref|WP_053314449.1|	38.36	hypothetical protein [Vibrio parahaemolyticus]	4e-07	MTcat2_VIRSorter_k99_1082552
717	gi|501444138|ref|WP_012467587.1|	50.65	hypothetical protein [Burkholderia multivorans]	9e-104	MTcat2_VIRSorter_k99_1082552
717	gi|918993684|ref|WP_052654545.1|	54.41	hypothetical protein [Planomicrobium sp. ES2]	3e-98	MTcat2_VIRSorter_k99_1082552
717	gi|981221247|ref|WP_059443208.1|	47.44	hypothetical protein [Burkholderia gladioli]	1e-96	MTcat2_VIRSorter_k99_1082552
718	gi|725949242|ref|YP_009098835.1|	45.95	hypothetical protein [Caulobacter phage Cr30]	1e-38	MTcat2_VIRSorter_k99_1082552
718	gi|460042625|ref|YP_007518055.1|	45	hypothetical protein [Pelagibacter phage HTVC008M]	1e-10	MTcat2_VIRSorter_k99_1082552
718	gi|500487953|ref|WP_011945038.1|	43.09	hypothetical protein [Orientia tsutsugamushi]	5e-10	MTcat2_VIRSorter_k99_1082552
720	gi|971759085|ref|YP_009212435.1|	42.31	hypothetical protein PHIN3_195 [Sinorhizobium phage phiN3]	4e-21	MTcat2_VIRSorter_k99_1082552
720	gi|828805751|ref|YP_009143112.1|	42.31	hypothetical protein SmphiM12_255 [Sinorhizobium phage phiM12]	1e-19	MTcat2_VIRSorter_k99_1082552
722	gi|517941914|ref|WP_019112122.1|	43.55	hypothetical protein [Verrucomicrobia bacterium SCGC AAA164-O14]	2e-17	MTcat2_VIRSorter_k99_1082552
722	gi|815854503|ref|YP_009133774.1|	37.84	late promoter transcription protein [Synechococcus phage ACG-2014g]	2e-14	MTcat2_VIRSorter_k99_1082552
722	gi|61806203|ref|YP_214562.1|	35.14	late promoter transcription accessory protein [Prochlorococcus phage P-SSM4]	4e-14	MTcat2_VIRSorter_k99_1082552
723	gi|655506168|ref|WP_028887279.1|	31.67	2OG-Fe(II) oxygenase [Tenacibaculum ovolyticum]	3e-26	MTcat2_VIRSorter_k99_1082552
723	gi|1039796017|ref|WP_064965926.1|	31.84	2OG-Fe(II) oxygenase [Tenacibaculum ovolyticum]	4e-25	MTcat2_VIRSorter_k99_1082552
723	gi|495465853|ref|WP_008190544.1|	37.5	iron-regulated protein [Moorea producens]	8e-14	MTcat2_VIRSorter_k99_1082552
724	gi|517941913|ref|WP_019112121.1|	68.8	single-stranded DNA-binding protein [Verrucomicrobia bacterium SCGC AAA164-O14]	2e-23	MTcat2_VIRSorter_k99_1082552
724	gi|61806206|ref|YP_214565.1|	53.24	ssDNA binding protein [Prochlorococcus phage P-SSM4]	1e-14	MTcat2_VIRSorter_k99_1082552
724	gi|514231378|ref|YP_008130055.1|	53.93	hypothetical protein PRAG_00126 [Prochlorococcus phage P-SSM3]	5e-13	MTcat2_VIRSorter_k99_1082552
681	gi|815854684|ref|YP_009134389.1|	58.21	DNA primase-helicase [Synechococcus phage ACG-2014f]	7e-136	MTcat2_VIRSorter_k99_1188744
681	gi|725949438|ref|YP_009099031.1|	55.84	DNA primase/helicase [Caulobacter phage Cr30]	1e-135	MTcat2_VIRSorter_k99_1188744
681	gi|326781908|ref|YP_004322310.1|	56.79	DNA primase-helicase [Synechococcus phage S-SM2]	2e-132	MTcat2_VIRSorter_k99_1188744
682	gi|971759257|ref|YP_009212607.1|	27.69	hypothetical protein PHIN3_367 [Sinorhizobium phage phiN3]	8e-14	MTcat2_VIRSorter_k99_1188744
682	gi|828805913|ref|YP_009143274.1|	27.69	hypothetical protein SmphiM12_465 [Sinorhizobium phage phiM12]	1e-12	MTcat2_VIRSorter_k99_1188744
683	gi|589891919|ref|YP_009008287.1|	38.96	hypothetical protein S-MbCM7_153 [Synechococcus phage ACG-2014h]	2e-47	MTcat2_VIRSorter_k99_1188744
683	gi|966198414|ref|YP_009188257.1|	37.16	hypothetical protein PTIM40_182 [Cyanophage P-TIM40]	1e-45	MTcat2_VIRSorter_k99_1188744
683	gi|460042563|ref|YP_007517993.1|	38.77	hypothetical protein [Pelagibacter phage HTVC008M]	3e-12	MTcat2_VIRSorter_k99_1188744
684	gi|255929046|ref|YP_003097358.1|	45.68	hypothetical protein SRSM4_124 [Synechococcus phage S-RSM4]	5e-45	MTcat2_VIRSorter_k99_1188744
684	gi|326784089|ref|YP_004324482.1|	36.96	hypothetical protein Syn1_111 [Prochlorococcus phage Syn1]	5e-24	MTcat2_VIRSorter_k99_1188744
684	gi|472340991|ref|YP_007674511.1|	32.27	hypothetical protein SWZG_00150 [Synechococcus phage S-SKS1]	8e-21	MTcat2_VIRSorter_k99_1188744
686	gi|754138606|ref|WP_041769230.1|	26.47	hypothetical protein [Pseudovibrio sp. FO-BEG1]	3e-20	MTcat2_VIRSorter_k99_1188744
686	gi|504050770|ref|WP_014284764.1|	32.32	hypothetical protein [Pseudovibrio sp. FO-BEG1]	3e-20	MTcat2_VIRSorter_k99_1188744
686	gi|495824865|ref|WP_008549444.1|	55.36	hypothetical protein [Pseudovibrio sp. JE062]	2e-19	MTcat2_VIRSorter_k99_1188744
687	gi|517045453|ref|WP_018234271.1|	39.77	hypothetical protein [Thioalkalivibrio thiocyanodenitrificans]	8e-19	MTcat2_VIRSorter_k99_1188744
687	gi|916739522|ref|WP_051346578.1|	44.97	hypothetical protein [Bradyrhizobium sp. th.b2]	2e-09	MTcat2_VIRSorter_k99_1188744
687	gi|640401536|ref|WP_024892417.1|	39.46	hypothetical protein [Acidithiobacillus thiooxidans]	6e-06	MTcat2_VIRSorter_k99_1188744
688	gi|653149902|ref|WP_027399068.1|	63.25	serine hydroxymethyltransferase [Anaerovorax odorimutans]	7e-61	MTcat2_VIRSorter_k99_1188744
688	gi|763364064|ref|WP_044221579.1|	66.95	serine hydroxymethyltransferase [Phaeodactylibacter xiamenensis]	3e-59	MTcat2_VIRSorter_k99_1188744
688	gi|740888792|ref|WP_038674040.1|	67.52	serine hydroxymethyltransferase [Pelosinus sp. UFO1]	3e-59	MTcat2_VIRSorter_k99_1188744
696	gi|983341731|ref|WP_060522314.1|	21.65	MULTISPECIES: hypothetical protein [Ensifer]	8e-11	MTcat2_VIRSorter_k99_1762843
696	gi|640312609|ref|WP_024861709.1|	23.76	hypothetical protein [Ruminococcus flavefaciens]	7e-10	MTcat2_VIRSorter_k99_1762843
696	gi|769180629|ref|WP_044951079.1|	22.14	hypothetical protein [Lachnospiraceae bacterium YSB2008]	3e-06	MTcat2_VIRSorter_k99_1762843
697	gi|827047359|ref|YP_009140794.1|	50.46	head completion protein [Synechococcus phage ACG-2014i]	3e-31	MTcat2_VIRSorter_k99_1762843
697	gi|815854804|ref|YP_009134507.1|	50.46	head completion protein [Synechococcus phage ACG-2014e]	2e-24	MTcat2_VIRSorter_k99_1762843
697	gi|815853844|ref|YP_009133987.1|	50.46	head completion protein [Synechococcus phage ACG-2014j]	2e-23	MTcat2_VIRSorter_k99_1762843
698	gi|460042461|ref|YP_007517891.1|	46.41	DNA end protector protein [Pelagibacter phage HTVC008M]	8e-105	MTcat2_VIRSorter_k99_1762843
698	gi|828805676|ref|YP_009143037.1|	36.16	putative DNA end protector protein [Sinorhizobium phage phiM12]	8e-15	MTcat2_VIRSorter_k99_1762843
698	gi|971759007|ref|YP_009212357.1|	36.16	DNA end protector protein [Sinorhizobium phage phiN3]	1e-11	MTcat2_VIRSorter_k99_1762843
699	gi|712913034|ref|YP_009099866.1|	27.8	putative baseplate tail tube initiator [Rhizobium phage vB_RleM_P10VF]	2e-17	MTcat2_VIRSorter_k99_1762843
699	gi|966199339|ref|YP_009189433.1|	29.63	putative baseplate tail tube initiator [Sinorhizobium phage phiM9]	1e-15	MTcat2_VIRSorter_k99_1762843
699	gi|460042460|ref|YP_007517890.1|	26.27	putative baseplate tail tube initiator [Pelagibacter phage HTVC008M]	9e-15	MTcat2_VIRSorter_k99_1762843
700	gi|326783669|ref|YP_004324063.1|	37.97	baseplate hub subunit [Synechococcus phage S-SSM7]	2e-40	MTcat2_VIRSorter_k99_1762843
700	gi|326783989|ref|YP_004324382.1|	41.6	baseplate hub subunit [Prochlorococcus phage Syn1]	3e-37	MTcat2_VIRSorter_k99_1762843
700	gi|472339466|ref|YP_007673000.1|	39.83	base plate hub subunit [Synechococcus phage S-CAM1]	2e-15	MTcat2_VIRSorter_k99_1762843
701	gi|815854515|ref|YP_009134220.1|	60.71	base plate hub assembly catalyst [Synechococcus phage ACG-2014f]	4e-32	MTcat2_VIRSorter_k99_1762843
701	gi|472341727|ref|YP_007675243.1|	70.21	base plate hub assembly catalyst [Cyanophage P-RSM6]	4e-31	MTcat2_VIRSorter_k99_1762843
701	gi|61805887|ref|YP_214247.1|	63.79	gp51 [Prochlorococcus phage P-SSM2]	2e-28	MTcat2_VIRSorter_k99_1762843
702	gi|971747367|ref|YP_009201269.1|	37.31	hypothetical protein [Vibrio phage ValKK3]	1e-46	MTcat2_VIRSorter_k99_1762843
702	gi|589286590|ref|YP_009006388.1|	37.31	hypothetical protein [Vibrio phage VH7D]	1e-46	MTcat2_VIRSorter_k99_1762843
702	gi|514050519|ref|YP_008125293.1|	39.34	hypothetical protein VPFG_00142 [Vibrio phage nt-1]	4e-23	MTcat2_VIRSorter_k99_1762843
739	gi|414087184|ref|YP_006987371.1|	47.37	RNaseH ribonuclease [Cronobacter phage vB_CsaM_GAP32]	4e-143	MTcat2_VIRSorter_k99_189367
739	gi|422936998|ref|YP_007007263.1|	46.56	RnaseH [Enterobacteria phage vB_KleM-RaK2]	8e-81	MTcat2_VIRSorter_k99_189367
739	gi|712914206|ref|YP_009101595.1|	46.86	RNase H-like 5'-3' exonuclease [Escherichia phage 121Q]	9e-54	MTcat2_VIRSorter_k99_189367
741	gi|514050705|ref|YP_008125479.1|	43.19	radical SAM domain protein [Vibrio phage nt-1]	2e-52	MTcat2_VIRSorter_k99_189367
741	gi|971747565|ref|YP_009201467.1|	42.43	radical SAM domain-containing protein [Vibrio phage ValKK3]	4e-32	MTcat2_VIRSorter_k99_189367
741	gi|589286446|ref|YP_009006244.1|	42.43	hypothetical protein [Vibrio phage VH7D]	3e-30	MTcat2_VIRSorter_k99_189367
742	gi|113200597|ref|YP_717759.1|	44.44	gp92 [Synechococcus phage syn9]	2e-29	MTcat2_VIRSorter_k99_189367
743	gi|418487264|ref|YP_007001612.1|	51.52	hypothetical protein [Synechococcus phage metaG-MbCM1]	6e-108	MTcat2_VIRSorter_k99_189367
743	gi|860255226|ref|WP_048357890.1|	50	MULTISPECIES: hypothetical protein [unclassified Methylophilales]	1e-107	MTcat2_VIRSorter_k99_189367
743	gi|971760405|ref|YP_009213743.1|	46.97	hypothetical protein [Prochlorococcus phage P-TIM68]	5e-107	MTcat2_VIRSorter_k99_189367
744	gi|749182960|ref|WP_040108918.1|	49.57	HIT family protein [Jeotgalibacillus malaysiensis]	2e-69	MTcat2_VIRSorter_k99_189367
744	gi|495819656|ref|WP_008544235.1|	50.48	HIT family protein [Candidatus Pelagibacter sp. HTCC7211]	4e-68	MTcat2_VIRSorter_k99_189367
744	gi|972501319|ref|WP_059062410.1|	51.89	HIT family protein [Protochlamydia naegleriophila]	1e-59	MTcat2_VIRSorter_k99_189367
746	gi|556549125|ref|YP_008720039.1|	30.89	hypothetical protein CaLGV092 [Clostera anastomosis granulovirus]	3e-14	MTcat2_VIRSorter_k99_189367
747	gi|550928274|ref|WP_022676736.1|	28.99	MULTISPECIES: phosphoribosyltransferase [Novosphingobium]	1e-67	MTcat2_VIRSorter_k99_189367
747	gi|1011979082|ref|WP_062784372.1|	28.99	phosphoribosyltransferase [Novosphingobium capsulatum]	1e-29	MTcat2_VIRSorter_k99_189367
747	gi|518137119|ref|WP_019307327.1|	31.58	hypothetical protein [SAR324 cluster bacterium SCGC AAA240-J09]	1e-13	MTcat2_VIRSorter_k99_189367
658	gi|472342973|ref|YP_007676477.1|	68.84	ribonucleotide reductase domain-containing protein [Synechococcus phage S-RIP1]	2e-47	MTcat2_VIRSorter_k99_1908635
658	gi|712915438|ref|YP_009103181.1|	68	class I ribonucleotide reductase alpha subunit [Synechococcus phage S-CBP1]	2e-13	MTcat2_VIRSorter_k99_1908635
658	gi|712916014|ref|YP_009103788.1|	67.41	class I ribonucleotide reductase alpha subunit [Synechococcus phage S-CBP4]	2e-06	MTcat2_VIRSorter_k99_1908635
659	gi|472342861|ref|YP_007676367.1|	64.29	hypothetical protein CYZG_00046 [Cyanophage KBS-P-1A]	3e-36	MTcat2_VIRSorter_k99_1908635
659	gi|472339639|ref|YP_007673172.1|	64.29	hypothetical protein SWQG_00026 [Synechococcus phage S-RIP2]	9e-26	MTcat2_VIRSorter_k99_1908635
659	gi|472342974|ref|YP_007676478.1|	64.07	hypothetical protein SWVG_00048 [Synechococcus phage S-RIP1]	2e-10	MTcat2_VIRSorter_k99_1908635
660	gi|372217872|ref|YP_005087551.1|	52	predicted protein [Cyanophage NATL2A-133]	1e-93	MTcat2_VIRSorter_k99_1908635
660	gi|472339135|ref|YP_007672671.1|	58	hypothetical protein PROG_00018 [Prochlorococcus phage P-SSP10]	3e-08	MTcat2_VIRSorter_k99_1908635
660	gi|372217760|ref|YP_005087441.1|	58	predicted protein [Cyanophage 9515-10a]	4e-08	MTcat2_VIRSorter_k99_1908635
662	gi|372217870|ref|YP_005087549.1|	75.14	head-tail connector protein [Cyanophage NATL2A-133]	0	MTcat2_VIRSorter_k99_1908635
662	gi|472339133|ref|YP_007672669.1|	75.46	head-tail connector protein [Prochlorococcus phage P-SSP10]	3e-81	MTcat2_VIRSorter_k99_1908635
662	gi|372217758|ref|YP_005087439.1|	75.46	head-tail connector protein [Cyanophage 9515-10a]	1e-80	MTcat2_VIRSorter_k99_1908635
663	gi|372217869|ref|YP_005087548.1|	47.96	capsid assembly protein [Cyanophage NATL2A-133]	9e-168	MTcat2_VIRSorter_k99_1908635
663	gi|372217757|ref|YP_005087438.1|	49.14	scaffolding protein [Cyanophage 9515-10a]	3e-155	MTcat2_VIRSorter_k99_1908635
663	gi|472339132|ref|YP_007672668.1|	48.45	hypothetical protein PROG_00015 [Prochlorococcus phage P-SSP10]	1e-26	MTcat2_VIRSorter_k99_1908635
664	gi|712916020|ref|YP_009103794.1|	72.22	high light inducible protein [Synechococcus phage S-CBP4]	8e-30	MTcat2_VIRSorter_k99_1908635
664	gi|113200715|ref|YP_717879.1|	72.73	high light inducible protein [Synechococcus phage syn9]	2e-14	MTcat2_VIRSorter_k99_1908635
664	gi|422936176|ref|YP_007006028.1|	75.76	high light inducible protein [Cyanophage S-TIM5]	9e-14	MTcat2_VIRSorter_k99_1908635
665	gi|472342982|ref|YP_007676486.1|	63.16	hypothetical protein SWVG_00057 [Synechococcus phage S-RIP1]	7e-27	MTcat2_VIRSorter_k99_1908635
665	gi|815854210|ref|YP_009133483.1|	56.56	DUF680 domain-containing protein [Synechococcus phage ACG-2014d]	7e-24	MTcat2_VIRSorter_k99_1908635
665	gi|815853852|ref|YP_009133995.1|	55.74	DUF680 domain-containing protein [Synechococcus phage ACG-2014j]	1e-17	MTcat2_VIRSorter_k99_1908635
666	gi|472342870|ref|YP_007676376.1|	93.3	photosystem II D1 protein [Cyanophage KBS-P-1A]	4e-17	MTcat2_VIRSorter_k99_1908635
666	gi|472339631|ref|YP_007673164.1|	93.3	photosystem II D1 protein [Synechococcus phage S-RIP2]	4e-15	MTcat2_VIRSorter_k99_1908635
666	gi|493907571|ref|WP_006853208.1|	88.39	photosystem II q(b) protein [Synechococcus sp. WH 8016]	1e-07	MTcat2_VIRSorter_k99_1908635
619	gi|503069570|ref|WP_013304533.1|	52.81	hypothetical protein [Maribacter sp. HTCC2170]	0	MTcat2_VIRSorter_k99_3081217
619	gi|503069570|ref|WP_013304533.1|	48.24	hypothetical protein [Maribacter sp. HTCC2170]	0	MTcat2_VIRSorter_k99_3081217
619	gi|503069570|ref|WP_013304533.1|	51.54	hypothetical protein [Maribacter sp. HTCC2170]	0	MTcat2_VIRSorter_k99_3081217
619	gi|503069570|ref|WP_013304533.1|	53.86	hypothetical protein [Maribacter sp. HTCC2170]	2e-141	MTcat2_VIRSorter_k99_3081217
619	gi|503069570|ref|WP_013304533.1|	52.75	hypothetical protein [Maribacter sp. HTCC2170]	7e-139	MTcat2_VIRSorter_k99_3081217
619	gi|503069570|ref|WP_013304533.1|	53.1	hypothetical protein [Maribacter sp. HTCC2170]	5e-137	MTcat2_VIRSorter_k99_3081217
619	gi|487905002|ref|WP_001978468.1|	53.85	hypothetical protein [Bacillus cereus]	2e-81	MTcat2_VIRSorter_k99_3081217
619	gi|487905002|ref|WP_001978468.1|	51.72	hypothetical protein [Bacillus cereus]	7e-81	MTcat2_VIRSorter_k99_3081217
619	gi|503069570|ref|WP_013304533.1|	53.3	hypothetical protein [Maribacter sp. HTCC2170]	2e-78	MTcat2_VIRSorter_k99_3081217
619	gi|503069570|ref|WP_013304533.1|	51.1	hypothetical protein [Maribacter sp. HTCC2170]	3e-42	MTcat2_VIRSorter_k99_3081217
619	gi|503069570|ref|WP_013304533.1|	51.98	hypothetical protein [Maribacter sp. HTCC2170]	1e-41	MTcat2_VIRSorter_k99_3081217
619	gi|503069570|ref|WP_013304533.1|	51.94	hypothetical protein [Maribacter sp. HTCC2170]	3e-35	MTcat2_VIRSorter_k99_3081217
619	gi|757758240|ref|WP_042979246.1|	52.77	hypothetical protein [Bacillus mycoides]	1e-34	MTcat2_VIRSorter_k99_3081217
619	gi|757758240|ref|WP_042979246.1|	53.98	hypothetical protein [Bacillus mycoides]	1e-34	MTcat2_VIRSorter_k99_3081217
619	gi|487905002|ref|WP_001978468.1|	51.92	hypothetical protein [Bacillus cereus]	3e-32	MTcat2_VIRSorter_k99_3081217
619	gi|757758240|ref|WP_042979246.1|	53.75	hypothetical protein [Bacillus mycoides]	6e-31	MTcat2_VIRSorter_k99_3081217
619	gi|487905002|ref|WP_001978468.1|	47.02	hypothetical protein [Bacillus cereus]	8e-28	MTcat2_VIRSorter_k99_3081217
619	gi|487905002|ref|WP_001978468.1|	50.29	hypothetical protein [Bacillus cereus]	8e-28	MTcat2_VIRSorter_k99_3081217
619	gi|757758240|ref|WP_042979246.1|	46.72	hypothetical protein [Bacillus mycoides]	1e-14	MTcat2_VIRSorter_k99_3081217
619	gi|757758240|ref|WP_042979246.1|	52.12	hypothetical protein [Bacillus mycoides]	9e-13	MTcat2_VIRSorter_k99_3081217
619	gi|487905002|ref|WP_001978468.1|	51.48	hypothetical protein [Bacillus cereus]	1e-12	MTcat2_VIRSorter_k99_3081217
619	gi|487905002|ref|WP_001978468.1|	46	hypothetical protein [Bacillus cereus]	1e-12	MTcat2_VIRSorter_k99_3081217
619	gi|757758240|ref|WP_042979246.1|	52.21	hypothetical protein [Bacillus mycoides]	2e-12	MTcat2_VIRSorter_k99_3081217
619	gi|757758240|ref|WP_042979246.1|	46.76	hypothetical protein [Bacillus mycoides]	3e-09	MTcat2_VIRSorter_k99_3081217
621	gi|971758998|ref|YP_009212348.1|	29.98	baseplate wedge [Sinorhizobium phage phiN3]	1e-36	MTcat2_VIRSorter_k99_3081217
621	gi|828805665|ref|YP_009143026.1|	29.83	baseplate wedge [Sinorhizobium phage phiM12]	2e-33	MTcat2_VIRSorter_k99_3081217
621	gi|460042490|ref|YP_007517920.1|	33.39	baseplate wedge [Pelagibacter phage HTVC008M]	6e-08	MTcat2_VIRSorter_k99_3081217
622	gi|568191964|ref|YP_008771748.1|	40.32	baseplate wedge protein [Salmonella phage Marshall]	4e-33	MTcat2_VIRSorter_k99_3081217
622	gi|609216979|ref|YP_008770956.1|	40.32	baseplate wedge lysozyme [Salmonella phage Maynard]	2e-31	MTcat2_VIRSorter_k99_3081217
622	gi|326784070|ref|YP_004324463.1|	34.92	base plate wedge subunit [Prochlorococcus phage Syn1]	8e-13	MTcat2_VIRSorter_k99_3081217
624	gi|371671039|ref|YP_004956995.1|	30.77	unnamed protein product [Campylobacter phage CPX]	3e-12	MTcat2_VIRSorter_k99_3081217
624	gi|589286467|ref|YP_009006265.1|	42.7	tail-associated lysozyme [Vibrio phage VH7D]	2e-09	MTcat2_VIRSorter_k99_3081217
624	gi|34419568|ref|NP_899581.1|	41.18	gp5 [Vibrio phage KVP40]	7e-08	MTcat2_VIRSorter_k99_3081217
567	gi|516215534|ref|WP_017619497.1|	38.73	hypothetical protein [Nocardiopsis gilva]	0	MTcat2_VIRSorter_k99_3450969
567	gi|517017600|ref|WP_018214738.1|	30.23	hypothetical protein [Salinispora pacifica]	2e-53	MTcat2_VIRSorter_k99_3450969
567	gi|926394191|ref|WP_053722583.1|	29.27	hypothetical protein [Saccharothrix sp. NRRL B-16348]	7e-46	MTcat2_VIRSorter_k99_3450969
568	gi|970978643|ref|WP_058847374.1|	33.33	hypothetical protein [Streptomyces silvensis]	0	MTcat2_VIRSorter_k99_3450969
568	gi|664582373|ref|WP_031096382.1|	34.88	MULTISPECIES: hypothetical protein [Streptomyces]	0	MTcat2_VIRSorter_k99_3450969
568	gi|516215535|ref|WP_017619498.1|	35.32	hypothetical protein [Nocardiopsis gilva]	7e-46	MTcat2_VIRSorter_k99_3450969
570	gi|495752533|ref|WP_008477112.1|	27.21	hypothetical protein [Nitrolancea hollandica]	0	MTcat2_VIRSorter_k99_3450969
571	gi|495752531|ref|WP_008477110.1|	33.45	hypothetical protein [Nitrolancea hollandica]	8e-82	MTcat2_VIRSorter_k99_3450969
571	gi|522014566|ref|WP_020525837.1|	26.62	hypothetical protein [Catelliglobosispora koreensis]	1e-81	MTcat2_VIRSorter_k99_3450969
571	gi|663596149|ref|WP_030431964.1|	26.52	hypothetical protein [Allokutzneria albata]	4e-80	MTcat2_VIRSorter_k99_3450969
573	gi|503826559|ref|WP_014060553.1|	43.81	phage capsid protein [Streptomyces violaceusniger]	2e-45	MTcat2_VIRSorter_k99_3450969
573	gi|739839950|ref|WP_037690884.1|	45.66	major capsid protein [Streptomyces atratus]	2e-44	MTcat2_VIRSorter_k99_3450969
573	gi|759528676|ref|WP_043248756.1|	46.19	major capsid protein [Streptomyces vinaceus]	7e-44	MTcat2_VIRSorter_k99_3450969
574	gi|499910052|ref|WP_011590786.1|	44.02	peptidase U35 [Clostridium perfringens]	8e-17	MTcat2_VIRSorter_k99_3450969
574	gi|950184417|ref|WP_057231838.1|	45.09	peptidase U35 [Clostridium perfringens]	7e-14	MTcat2_VIRSorter_k99_3450969
574	gi|20065968|ref|NP_612834.1|	42.2	putative prohead protease [Clostridium phage phi3626]	2e-11	MTcat2_VIRSorter_k99_3450969
576	gi|653669437|ref|WP_027658833.1|	37.96	hypothetical protein [Salinispora pacifica]	2e-143	MTcat2_VIRSorter_k99_3450969
576	gi|493585201|ref|WP_006538193.1|	37.54	phage portal protein [Frankia sp. EUN1f]	6e-73	MTcat2_VIRSorter_k99_3450969
576	gi|491489155|ref|WP_005346894.1|	37.96	portal protein [Aeromonas veronii]	6e-54	MTcat2_VIRSorter_k99_3450969
577	gi|737835056|ref|WP_035802356.1|	39.56	hypothetical protein [Kitasatospora mediocidica]	4e-66	MTcat2_VIRSorter_k99_3450969
577	gi|1038498439|ref|WP_064750778.1|	38.63	hypothetical protein [Streptomyces sp. URHA0041]	4e-32	MTcat2_VIRSorter_k99_3450969
577	gi|516212858|ref|WP_017616821.1|	35.15	hypothetical protein [Nocardiopsis gilva]	3e-20	MTcat2_VIRSorter_k99_3450969
578	gi|737832573|ref|WP_035799873.1|	30.34	hypothetical protein [Kitasatospora mediocidica]	1e-143	MTcat2_VIRSorter_k99_3450969
578	gi|1011438974|ref|WP_062336169.1|	46.61	hypothetical protein [Herbidospora sakaeratensis]	2e-92	MTcat2_VIRSorter_k99_3450969
578	gi|734693825|ref|WP_034088848.1|	34.65	hypothetical protein [Streptacidiphilus albus]	3e-76	MTcat2_VIRSorter_k99_3450969
579	gi|500102707|ref|WP_011778714.1|	40.21	hypothetical protein [Mycobacterium vanbaalenii]	3e-57	MTcat2_VIRSorter_k99_3450969
579	gi|1011438973|ref|WP_062336168.1|	43.64	hypothetical protein [Herbidospora sakaeratensis]	3e-25	MTcat2_VIRSorter_k99_3450969
579	gi|559025531|ref|WP_023550834.1|	50	HNH endonuclease [Streptomyces roseochromogenus]	4e-16	MTcat2_VIRSorter_k99_3450969
725	gi|849122367|ref|YP_009153169.1|	44.59	hypothetical protein [Klebsiella phage K64-1]	2e-18	MTcat2_VIRSorter_k99_3554349
725	gi|414087189|ref|YP_006987376.1|	44.05	ssDNA binding protein [Cronobacter phage vB_CsaM_GAP32]	2e-18	MTcat2_VIRSorter_k99_3554349
725	gi|422937003|ref|YP_007007268.1|	44.59	hypothetical protein RaK2_00113 [Enterobacteria phage vB_KleM-RaK2]	4e-11	MTcat2_VIRSorter_k99_3554349
726	gi|849121895|ref|YP_009150811.1|	59.88	recombination and repair protein [Escherichia phage PBECO 4]	0	MTcat2_VIRSorter_k99_3554349
726	gi|712914212|ref|YP_009101601.1|	59.88	recombination protein [Escherichia phage 121Q]	0	MTcat2_VIRSorter_k99_3554349
726	gi|414087190|ref|YP_006987377.1|	62.39	RecA-like protein [Cronobacter phage vB_CsaM_GAP32]	2e-13	MTcat2_VIRSorter_k99_3554349
728	gi|1011979361|ref|WP_062784589.1|	44	hypothetical protein [Marinobacter sp. YWL01]	0	MTcat2_VIRSorter_k99_3554349
728	gi|422937006|ref|YP_007007271.1|	48.32	hypothetical protein RaK2_00116 [Enterobacteria phage vB_KleM-RaK2]	1e-109	MTcat2_VIRSorter_k99_3554349
728	gi|414087191|ref|YP_006987378.1|	47.33	hypothetical protein GAP32_273 [Cronobacter phage vB_CsaM_GAP32]	1e-109	MTcat2_VIRSorter_k99_3554349
729	gi|460042634|ref|YP_007518064.1|	60	peroxiredoxin [Pelagibacter phage HTVC008M]	1e-105	MTcat2_VIRSorter_k99_3554349
729	gi|1021772786|ref|WP_063378010.1|	53.05	glutathione peroxidase [Pseudoalteromonas luteoviolacea]	2e-14	MTcat2_VIRSorter_k99_3554349
729	gi|810893453|ref|WP_046356796.1|	53.05	glutathione peroxidase [Pseudoalteromonas luteoviolacea]	2e-14	MTcat2_VIRSorter_k99_3554349
730	gi|647686593|ref|WP_025948313.1|	62.04	hypothetical protein, partial [Prochlorococcus sp. scB243_495I8]	0	MTcat2_VIRSorter_k99_3554349
730	gi|326783844|ref|YP_004324238.1|	58.87	hypothetical protein SSSM7_186 [Synechococcus phage S-SSM7]	0	MTcat2_VIRSorter_k99_3554349
730	gi|647670163|ref|WP_025937067.1|	42.52	hypothetical protein [Prochlorococcus sp. scB245a_518D8]	4e-12	MTcat2_VIRSorter_k99_3554349
731	gi|494922612|ref|WP_007648648.1|	40.89	macrocin O-methyltransferase [Formosa sp. AK20]	0	MTcat2_VIRSorter_k99_3554349
731	gi|763093343|ref|WP_043973990.1|	41.63	hypothetical protein [Acinetobacter sp. NBRC 110496]	4e-85	MTcat2_VIRSorter_k99_3554349
731	gi|750121553|ref|WP_040425632.1|	40.61	hypothetical protein [Afipia birgiae]	2e-84	MTcat2_VIRSorter_k99_3554349
732	gi|497291838|ref|WP_009606055.1|	61.07	LPS glycosyltransferase [SAR116 cluster alpha proteobacterium HIMB100]	1e-83	MTcat2_VIRSorter_k99_3554349
732	gi|494949549|ref|WP_007675577.1|	56.95	hypothetical protein [alpha proteobacterium BAL199]	3e-10	MTcat2_VIRSorter_k99_3554349
732	gi|655017639|ref|WP_028466602.1|	57.62	glycosyl transferase [Nisaea denitrificans]	4e-10	MTcat2_VIRSorter_k99_3554349
650	gi|494954318|ref|WP_007680346.1|	37.19	hypothetical protein [alpha proteobacterium BAL199]	7e-28	MTcat2_VIRSorter_k99_4587965
650	gi|655966762|ref|WP_029009403.1|	32.62	hypothetical protein [Azospirillum halopraeferens]	1e-27	MTcat2_VIRSorter_k99_4587965
650	gi|655966762|ref|WP_029009403.1|	31.31	hypothetical protein [Azospirillum halopraeferens]	1e-23	MTcat2_VIRSorter_k99_4587965
650	gi|740624779|ref|WP_038410291.1|	35.84	hypothetical protein [Pseudomonas putida]	4e-19	MTcat2_VIRSorter_k99_4587965
650	gi|740624779|ref|WP_038410291.1|	35.89	hypothetical protein [Pseudomonas putida]	4e-19	MTcat2_VIRSorter_k99_4587965
653	gi|602994032|ref|YP_009021834.1|	35.03	hypothetical protein PM1_057 [Pectobacterium phage PM1]	9e-19	MTcat2_VIRSorter_k99_4587965
653	gi|161617983|ref|YP_001595463.1|	32.76	phage protein [Enterobacteria phage phiEcoM-GJ1]	7e-18	MTcat2_VIRSorter_k99_4587965
653	gi|712915622|ref|YP_009103353.1|	28.86	hypothetical protein AH6C_019 [Aeromonas phage pAh6-C]	2e-14	MTcat2_VIRSorter_k99_4587965
654	gi|916769889|ref|WP_051376945.1|	40.23	hypothetical protein [Agrobacterium tumefaciens]	7e-77	MTcat2_VIRSorter_k99_4587965
654	gi|917507889|ref|WP_052114306.1|	40.23	hypothetical protein [Rhizobium sp. H41]	1e-56	MTcat2_VIRSorter_k99_4587965
654	gi|947876531|ref|WP_056536902.1|	37.65	hypothetical protein [Rhizobium sp. Root1220]	2e-12	MTcat2_VIRSorter_k99_4587965
655	gi|602994030|ref|YP_009021832.1|	29.44	putative baseplate assembly protein [Pectobacterium phage PM1]	6e-54	MTcat2_VIRSorter_k99_4587965
655	gi|161617981|ref|YP_001595461.1|	30.74	putative baseplate assembly protein [Enterobacteria phage phiEcoM-GJ1]	6e-39	MTcat2_VIRSorter_k99_4587965
655	gi|422934770|ref|YP_007004730.1|	31.93	baseplate assembly protein [Erwinia phage vB_EamM-Y2]	1e-19	MTcat2_VIRSorter_k99_4587965
656	gi|712915617|ref|YP_009103348.1|	52.08	hypothetical protein AH6C_014 [Aeromonas phage pAh6-C]	4e-30	MTcat2_VIRSorter_k99_4587965
656	gi|589892458|ref|YP_009008828.1|	47.92	hypothetical protein Spp001_08 [Shewanella phage Spp001]	1e-13	MTcat2_VIRSorter_k99_4587965
626	gi|472339608|ref|YP_007673142.1|	58.09	hypothetical protein SXBG_00229 [Synechococcus phage S-CAM1]	1e-113	MTcat2_VIRSorter_k99_567049
627	gi|950219646|ref|WP_057264022.1|	46.08	hypothetical protein [Acidovorax sp. Root219]	1e-17	MTcat2_VIRSorter_k99_567049
627	gi|950147098|ref|WP_057199573.1|	51.96	hypothetical protein [Acidovorax sp. Root217]	3e-15	MTcat2_VIRSorter_k99_567049
628	gi|917019551|ref|WP_051626263.1|	37.61	hypothetical protein [Bdellovibrio bacteriovorus]	2e-16	MTcat2_VIRSorter_k99_567049
628	gi|499479136|ref|WP_011165776.1|	38.32	hypothetical protein [Bdellovibrio bacteriovorus]	1e-13	MTcat2_VIRSorter_k99_567049
628	gi|472339606|ref|YP_007673140.1|	36.84	hypothetical protein SXBG_00227 [Synechococcus phage S-CAM1]	6e-13	MTcat2_VIRSorter_k99_567049
629	gi|326783775|ref|YP_004324169.1|	44.2	hypothetical protein SSSM7_116 [Synechococcus phage S-SSM7]	1e-12	MTcat2_VIRSorter_k99_567049
629	gi|326783773|ref|YP_004324167.1|	49.51	hypothetical protein SSSM7_114 [Synechococcus phage S-SSM7]	1e-11	MTcat2_VIRSorter_k99_567049
629	gi|326783774|ref|YP_004324168.1|	41.22	hypothetical protein SSSM7_115 [Synechococcus phage S-SSM7]	2e-10	MTcat2_VIRSorter_k99_567049
630	gi|472339602|ref|YP_007673136.1|	29.39	hypothetical protein SXBG_00223 [Synechococcus phage S-CAM1]	4e-10	MTcat2_VIRSorter_k99_567049
630	gi|326783777|ref|YP_004324171.1|	28.74	hypothetical protein SSSM7_118 [Synechococcus phage S-SSM7]	1e-09	MTcat2_VIRSorter_k99_567049
631	gi|326783773|ref|YP_004324167.1|	35.95	hypothetical protein SSSM7_114 [Synechococcus phage S-SSM7]	8e-22	MTcat2_VIRSorter_k99_567049
634	gi|61806178|ref|YP_214538.1|	46.34	hypothetical protein PSSM2_307 [Prochlorococcus phage P-SSM2]	1e-25	MTcat2_VIRSorter_k99_567049
634	gi|472339601|ref|YP_007673135.1|	61.27	hypothetical protein SXBG_00222 [Synechococcus phage S-CAM1]	3e-15	MTcat2_VIRSorter_k99_567049
634	gi|326783779|ref|YP_004324173.1|	52.13	hypothetical protein SSSM7_120 [Synechococcus phage S-SSM7]	1e-11	MTcat2_VIRSorter_k99_567049
626	gi|61806172|ref|YP_214532.1|	53.57	phage tail fiber-like protein [Prochlorococcus phage P-SSM2]	9e-113	MTcat2_VIRSorter_k99_567049
626	gi|326783772|ref|YP_004324166.1|	51.11	phage tail fiber-like protein [Synechococcus phage S-SSM7]	1e-112	MTcat2_VIRSorter_k99_567049
627	gi|736408179|ref|WP_034430925.1|	50	hypothetical protein [Candidatus Contendobacter odensis]	7e-06	MTcat2_VIRSorter_k99_567049
689	gi|326784587|ref|YP_004324922.1|	71.11	baseplate wedge tail fiber connector [Prochlorococcus phage P-SSM7]	2e-56	MTcat2_VIRSorter_k99_5784808
689	gi|460042498|ref|YP_007517928.1|	59.49	hypothetical protein [Pelagibacter phage HTVC008M]	4e-52	MTcat2_VIRSorter_k99_5784808
689	gi|460042498|ref|YP_007517928.1|	38.26	hypothetical protein [Pelagibacter phage HTVC008M]	3e-48	MTcat2_VIRSorter_k99_5784808
689	gi|589891638|ref|YP_009007940.1|	73.33	hypothetical protein S-MbCM100_083 [Synechococcus phage S-MbCM100]	1e-47	MTcat2_VIRSorter_k99_5784808
690	gi|326783058|ref|YP_004323455.1|	27.63	baseplate wedge initiator [Prochlorococcus phage P-HM2]	0	MTcat2_VIRSorter_k99_5784808
690	gi|827047974|ref|YP_009140655.1|	36.07	structural protein [Synechococcus phage ACG-2014b]	0	MTcat2_VIRSorter_k99_5784808
690	gi|827047974|ref|YP_009140655.1|	41.67	structural protein [Synechococcus phage ACG-2014b]	0	MTcat2_VIRSorter_k99_5784808
690	gi|460042491|ref|YP_007517921.1|	39.29	putative structural protein [Pelagibacter phage HTVC008M]	9e-45	MTcat2_VIRSorter_k99_5784808
690	gi|460042491|ref|YP_007517921.1|	38.51	putative structural protein [Pelagibacter phage HTVC008M]	2e-44	MTcat2_VIRSorter_k99_5784808
691	gi|460042490|ref|YP_007517920.1|	54.44	baseplate wedge [Pelagibacter phage HTVC008M]	5e-110	MTcat2_VIRSorter_k99_5784808
691	gi|472340256|ref|YP_007673782.1|	37.12	hypothetical protein CPMG_00036 [Prochlorococcus phage MED4-213]	9e-105	MTcat2_VIRSorter_k99_5784808
691	gi|58532891|ref|YP_195114.1|	40	baseplate wedge [Synechococcus phage S-PM2]	5e-104	MTcat2_VIRSorter_k99_5784808
692	gi|326782109|ref|YP_004322510.1|	42.2	base plate wedge subunit [Prochlorococcus phage P-HM1]	3e-11	MTcat2_VIRSorter_k99_5784808
692	gi|326784070|ref|YP_004324463.1|	37.3	base plate wedge subunit [Prochlorococcus phage Syn1]	1e-10	MTcat2_VIRSorter_k99_5784808
692	gi|472340257|ref|YP_007673783.1|	44.04	hypothetical protein CPMG_00037 [Prochlorococcus phage MED4-213]	2e-09	MTcat2_VIRSorter_k99_5784808
734	gi|238695058|ref|YP_002922252.1|	38.32	baseplate wedge subunit [Enterobacteria phage JSE]	4e-35	MTcat2_VIRSorter_k99_6231019
734	gi|157311478|ref|YP_001469521.1|	38.32	gp25 baseplate wedge subunit [Enterobacteria phage Phi1]	4e-30	MTcat2_VIRSorter_k99_6231019
734	gi|326782835|ref|YP_004323233.1|	39.18	base plate wedge subunit [Prochlorococcus phage P-RSM4]	5e-10	MTcat2_VIRSorter_k99_6231019
735	gi|815853920|ref|YP_009134063.1|	30.16	baseplate wedge protein [Synechococcus phage ACG-2014j]	9e-151	MTcat2_VIRSorter_k99_6231019
735	gi|971760262|ref|YP_009213597.1|	30.65	putative baseplate wedge [Prochlorococcus phage P-TIM68]	9e-151	MTcat2_VIRSorter_k99_6231019
735	gi|460042490|ref|YP_007517920.1|	30.3	baseplate wedge [Pelagibacter phage HTVC008M]	7e-30	MTcat2_VIRSorter_k99_6231019
705	gi|1033043576|ref|WP_064355821.1|	48.87	hypothetical protein [Klebsiella oxytoca]	7e-46	MTcat2_VIRSorter_k99_8259567
705	gi|1033062900|ref|WP_064374029.1|	48.54	hypothetical protein [Klebsiella oxytoca]	2e-22	MTcat2_VIRSorter_k99_8259567
705	gi|493069567|ref|WP_006119764.1|	48.17	hypothetical protein [Pantoea stewartii]	5e-21	MTcat2_VIRSorter_k99_8259567
706	gi|746056589|ref|WP_039125292.1|	58.8	ADP-glyceromanno-heptose 6-epimerase [Francisella guangzhouensis]	3e-20	MTcat2_VIRSorter_k99_8259567
706	gi|754988447|ref|WP_042343598.1|	58.72	ADP-glyceromanno-heptose 6-epimerase [Capnocytophaga canis]	3e-10	MTcat2_VIRSorter_k99_8259567
706	gi|754619075|ref|WP_042007488.1|	59.29	ADP-glyceromanno-heptose 6-epimerase [Capnocytophaga canis]	2e-08	MTcat2_VIRSorter_k99_8259567
707	gi|472437957|ref|YP_007677737.1|	30.2	exonuclease A [Aeromonas phage Aes012]	3e-16	MTcat2_VIRSorter_k99_8259567
707	gi|310722456|ref|YP_003969280.1|	30.2	unnamed protein product [Aeromonas phage phiAS4]	4e-12	MTcat2_VIRSorter_k99_8259567
707	gi|109290005|ref|YP_656252.1|	30.2	exonuclease A [Aeromonas phage 25]	3e-08	MTcat2_VIRSorter_k99_8259567
708	gi|939177353|ref|YP_009173261.1|	30.59	putative NAD-dependant dehydrogenase [Chrysochromulina ericina virus]	3e-58	MTcat2_VIRSorter_k99_8259567
708	gi|850920765|ref|WP_048056182.1|	36.4	UDP-glucose 6-dehydrogenase [Pyrococcus sp. ST04]	1e-57	MTcat2_VIRSorter_k99_8259567
708	gi|763189751|ref|WP_044067006.1|	40.81	hypothetical protein, partial [Prochlorococcus sp. scB245a_518D8]	4e-10	MTcat2_VIRSorter_k99_8259567
709	gi|460042556|ref|YP_007517986.1|	55.38	hypothetical protein [Pelagibacter phage HTVC008M]	2e-56	MTcat2_VIRSorter_k99_8259567
709	gi|860255226|ref|WP_048357890.1|	45.45	MULTISPECIES: hypothetical protein [unclassified Methylophilales]	2e-46	MTcat2_VIRSorter_k99_8259567
709	gi|326784563|ref|YP_004324946.1|	41.56	hypothetical protein PSSM7_115 [Prochlorococcus phage P-SSM7]	5e-44	MTcat2_VIRSorter_k99_8259567
710	gi|725949308|ref|YP_009098901.1|	53.82	hypothetical protein [Caulobacter phage Cr30]	4e-43	MTcat2_VIRSorter_k99_8259567
710	gi|828805594|ref|YP_009142954.1|	49.53	hypothetical protein SmphiM12_042 [Sinorhizobium phage phiM12]	2e-15	MTcat2_VIRSorter_k99_8259567
710	gi|971758934|ref|YP_009212284.1|	49.22	hypothetical protein PHIN3_44 [Sinorhizobium phage phiN3]	2e-11	MTcat2_VIRSorter_k99_8259567
711	gi|828805593|ref|YP_009142953.1|	44.09	sliding clamp DNA polymerase accessory protein [Sinorhizobium phage phiM12]	5e-15	MTcat2_VIRSorter_k99_8259567
711	gi|472340967|ref|YP_007674487.1|	46.32	sliding clamp [Synechococcus phage S-SKS1]	6e-15	MTcat2_VIRSorter_k99_8259567
711	gi|971758933|ref|YP_009212283.1|	44.09	sliding clamp DNA polymerase accessory protein [Sinorhizobium phage phiN3]	3e-06	MTcat2_VIRSorter_k99_8259567
671	gi|496253266|ref|WP_008966651.1|	45.82	hypothetical protein [Bradyrhizobium sp. STM 3843]	3e-22	MTcat2_VIRSorter_k99_8279987
671	gi|500992202|ref|WP_012045691.1|	44.89	hypothetical protein [Bradyrhizobium sp. BTAi1]	8e-22	MTcat2_VIRSorter_k99_8279987
671	gi|949584127|ref|WP_057015804.1|	43.34	hypothetical protein [Bradyrhizobium pachyrhizi]	2e-13	MTcat2_VIRSorter_k99_8279987
671	gi|502810263|ref|WP_013045239.1|	42.86	hypothetical protein [Candidatus Puniceispirillum marinum]	2e-07	MTcat2_VIRSorter_k99_8279987
672	gi|654764421|ref|WP_028219222.1|	31.32	hypothetical protein [Paraburkholderia oxyphila]	3e-11	MTcat2_VIRSorter_k99_8279987
672	gi|947484013|ref|WP_056148307.1|	27.34	hypothetical protein [Methylobacterium sp. Leaf85]	5e-10	MTcat2_VIRSorter_k99_8279987
672	gi|661261819|ref|WP_029956701.1|	28.11	hypothetical protein [Ensifer sp. USDA 6670]	9e-06	MTcat2_VIRSorter_k99_8279987
674	gi|654764419|ref|WP_028219220.1|	33.96	hypothetical protein [Paraburkholderia oxyphila]	0	MTcat2_VIRSorter_k99_8279987
674	gi|1016070666|ref|WP_062915209.1|	34.91	hypothetical protein [Paraburkholderia caribensis]	1e-155	MTcat2_VIRSorter_k99_8279987
674	gi|739206056|ref|WP_037069446.1|	35.42	hypothetical protein [Rhizobium sp. LPU83]	4e-148	MTcat2_VIRSorter_k99_8279987
675	gi|530324995|ref|WP_020949764.1|	33.33	hypothetical protein [Paracoccus aminophilus]	0	MTcat2_VIRSorter_k99_8279987
675	gi|738863836|ref|WP_036752561.1|	34.5	hypothetical protein [Paracoccus versutus]	3e-20	MTcat2_VIRSorter_k99_8279987
675	gi|753757435|ref|WP_041529931.1|	35.88	hypothetical protein [Paracoccus denitrificans]	3e-19	MTcat2_VIRSorter_k99_8279987
677	gi|399528425|ref|YP_006560346.1|	40.23	phage portal protein [Persicivirga phage P12024S]	3e-162	MTcat2_VIRSorter_k99_8951441
677	gi|399528425|ref|YP_006560346.1|	37.56	phage portal protein [Persicivirga phage P12024S]	4e-157	MTcat2_VIRSorter_k99_8951441
677	gi|399528485|ref|YP_006560405.1|	39.94	phage portal protein [Persicivirga phage P12024L]	8e-156	MTcat2_VIRSorter_k99_8951441
677	gi|399528485|ref|YP_006560405.1|	37.56	phage portal protein [Persicivirga phage P12024L]	9e-52	MTcat2_VIRSorter_k99_8951441
677	gi|836626006|ref|WP_047776000.1|	28.53	hypothetical protein [Flavobacterium sp. ABG]	4e-51	MTcat2_VIRSorter_k99_8951441
678	gi|399528487|ref|YP_006560407.1|	29.88	hypothetical protein P12024L_08 [Persicivirga phage P12024L]	4e-51	MTcat2_VIRSorter_k99_8951441
678	gi|399528427|ref|YP_006560348.1|	29.88	hypothetical protein P12024S_08 [Persicivirga phage P12024S]	3e-47	MTcat2_VIRSorter_k99_8951441
678	gi|914739385|ref|WP_050700006.1|	26.57	hypothetical protein [Dysgonomonas sp. BGC7]	3e-47	MTcat2_VIRSorter_k99_8951441
680	gi|895826220|ref|WP_048948234.1|	54.55	adhesin [Escherichia coli]	4e-180	MTcat2_VIRSorter_k99_8951441
680	gi|895826220|ref|WP_048948234.1|	52.15	adhesin [Escherichia coli]	4e-180	MTcat2_VIRSorter_k99_8951441
680	gi|545239866|ref|WP_021538780.1|	52.02	autotransporter adhesin [Escherichia coli]	1e-178	MTcat2_VIRSorter_k99_8951441
680	gi|693111543|ref|WP_032263274.1|	52.42	adhesin [Escherichia coli]	1e-45	MTcat2_VIRSorter_k99_8951441
586	gi|161617965|ref|YP_001595445.1|	52.44	putative portal protein [Enterobacteria phage phiEcoM-GJ1]	1e-10	MTcat2_VIRSorter_k99_9195450
586	gi|422934754|ref|YP_007004714.1|	52.81	portal protein [Erwinia phage vB_EamM-Y2]	2e-09	MTcat2_VIRSorter_k99_9195450
586	gi|589892472|ref|YP_009008842.1|	51.79	hi1409 family protein [Shewanella phage Spp001]	1e-07	MTcat2_VIRSorter_k99_9195450
587	gi|422934755|ref|YP_007004715.1|	34.46	gp65 [Erwinia phage vB_EamM-Y2]	2e-81	MTcat2_VIRSorter_k99_9195450
587	gi|712915687|ref|YP_009103418.1|	33.42	hypothetical protein AH6C_084 [Aeromonas phage pAh6-C]	7e-63	MTcat2_VIRSorter_k99_9195450
587	gi|948038331|ref|WP_056697498.1|	33.88	MULTISPECIES: hypothetical protein [Aureimonas]	4e-15	MTcat2_VIRSorter_k99_9195450
589	gi|712915689|ref|YP_009103334.1|	46.29	hypothetical protein AH6C_086 [Aeromonas phage pAh6-C]	1e-68	MTcat2_VIRSorter_k99_9195450
589	gi|161617968|ref|YP_001595448.1|	43.82	major capsid protein [Enterobacteria phage phiEcoM-GJ1]	2e-48	MTcat2_VIRSorter_k99_9195450
589	gi|422934758|ref|YP_007004718.1|	43.54	major capsid protein [Erwinia phage vB_EamM-Y2]	2e-28	MTcat2_VIRSorter_k99_9195450
592	gi|712915605|ref|YP_009103336.1|	37.27	hypothetical protein AH6C_02 [Aeromonas phage pAh6-C]	1e-26	MTcat2_VIRSorter_k99_9195450
592	gi|589892467|ref|YP_009008837.1|	33.61	hypothetical protein Spp001_17 [Shewanella phage Spp001]	8e-24	MTcat2_VIRSorter_k99_9195450
592	gi|602994019|ref|YP_009021821.1|	33.88	hypothetical protein PM1_044 [Pectobacterium phage PM1]	2e-23	MTcat2_VIRSorter_k99_9195450
594	gi|712915607|ref|YP_009103338.1|	25.83	hypothetical protein AH6C_04 [Aeromonas phage pAh6-C]	0	MTcat2_VIRSorter_k99_9195450
594	gi|161617972|ref|YP_001595452.1|	26.09	hypothetical protein phiEcoMGJ1_gp57 [Enterobacteria phage phiEcoM-GJ1]	1e-20	MTcat2_VIRSorter_k99_9195450
594	gi|422934762|ref|YP_007004722.1|	23.95	gp72 [Erwinia phage vB_EamM-Y2]	4e-17	MTcat2_VIRSorter_k99_9195450
595	gi|589892464|ref|YP_009008834.1|	33.47	hypothetical protein Spp001_14 [Shewanella phage Spp001]	0	MTcat2_VIRSorter_k99_9195450
595	gi|712915609|ref|YP_009103340.1|	42.76	hypothetical protein AH6C_06 [Aeromonas phage pAh6-C]	0	MTcat2_VIRSorter_k99_9195450
595	gi|602994022|ref|YP_009021824.1|	30	hypothetical protein PM1_047 [Pectobacterium phage PM1]	2e-12	MTcat2_VIRSorter_k99_9195450
596	gi|589892463|ref|YP_009008833.1|	29.94	hypothetical protein Spp001_13 [Shewanella phage Spp001]	2e-38	MTcat2_VIRSorter_k99_9195450
596	gi|161617974|ref|YP_001595454.1|	33.11	phage protein [Enterobacteria phage phiEcoM-GJ1]	1e-36	MTcat2_VIRSorter_k99_9195450
596	gi|422934764|ref|YP_007004724.1|	32.43	gp74 [Erwinia phage vB_EamM-Y2]	2e-36	MTcat2_VIRSorter_k99_9195450
635	gi|526244953|ref|YP_008320280.1|	54.78	adenosylcobalamin-dependent ribonucleoside-triphosphate reductase [Puniceispirillum phage HMO-2011]	2e-23	MTcat2_VIRSorter_k99_951815
635	gi|155371785|ref|YP_001427319.1|	57.41	hypothetical protein ATCV1_Z838L [Acanthocystis turfacea Chlorella virus 1]	9e-23	MTcat2_VIRSorter_k99_951815
635	gi|985760252|ref|YP_009225772.1|	47.9	ribonucleotide reductase [Streptomyces phage Jay2Jay]	2e-13	MTcat2_VIRSorter_k99_951815
639	gi|658533434|ref|WP_029727640.1|	52.71	hypothetical protein [Sinorhizobium meliloti]	7e-13	MTcat2_VIRSorter_k99_951815
639	gi|9964626|ref|NP_064756.1|	58.47	endonuclease I [Roseobacter phage SIO1]	3e-11	MTcat2_VIRSorter_k99_951815
639	gi|563523562|ref|WP_023729902.1|	56.91	endodeoxyribonuclease [Mesorhizobium sp. LNJC405B00]	1e-08	MTcat2_VIRSorter_k99_951815
640	gi|937456493|ref|YP_009168419.1|	33.2	putative exonuclease [Citrobacter phage CVT22]	3e-09	MTcat2_VIRSorter_k99_951815
640	gi|764161075|ref|YP_009125611.1|	34.06	putative 5'-3' exonuclease [Pseudomonas phage vB_PaeP_C2-10_Ab22]	3e-08	MTcat2_VIRSorter_k99_951815
640	gi|563398082|ref|YP_008857843.1|	32.69	5'-3' exonuclease [Pseudomonas phage phiIBB-PAA2]	2e-07	MTcat2_VIRSorter_k99_951815
643	gi|9964623|ref|NP_064753.1|	43.73	RP DNA pol [Roseobacter phage SIO1]	6e-12	MTcat2_VIRSorter_k99_951815
643	gi|399528861|ref|YP_006560908.1|	43.43	T7-like phage DNA polymerase [Celeribacter phage P12053L]	1e-06	MTcat2_VIRSorter_k99_951815
643	gi|896531009|ref|WP_049434087.1|	37.03	DNA polymerase [Stenotrophomonas maltophilia]	5e-06	MTcat2_VIRSorter_k99_951815
644	gi|314121568|ref|YP_004063687.1|	33.08	VR7ORF006c hypothetical protein [Enterobacteria phage vB_EcoM-VR7]	4e-38	MTcat2_VIRSorter_k99_951815
644	gi|930474233|ref|WP_054221434.1|	29.8	hypothetical protein [Actinobacteria bacterium OV450]	2e-14	MTcat2_VIRSorter_k99_951815
644	gi|696505353|ref|WP_033042741.1|	38.36	hypothetical protein [Streptomyces rimosus]	1e-12	MTcat2_VIRSorter_k99_951815
645	gi|9964623|ref|NP_064753.1|	33.1	RP DNA pol [Roseobacter phage SIO1]	1e-08	MTcat2_VIRSorter_k99_951815
645	gi|399528861|ref|YP_006560908.1|	32.76	T7-like phage DNA polymerase [Celeribacter phage P12053L]	5e-08	MTcat2_VIRSorter_k99_951815
645	gi|915360200|ref|WP_050776110.1|	29.15	hypothetical protein [Labrenzia alexandrii]	8e-08	MTcat2_VIRSorter_k99_951815
646	gi|750149446|ref|WP_040453521.1|	28.29	bifunctional DNA primase/helicase [Labrenzia alexandrii]	3e-32	MTcat2_VIRSorter_k99_951815
646	gi|648251431|ref|WP_026032580.1|	27.4	hypothetical protein [Prochlorococcus sp. W8]	5e-31	MTcat2_VIRSorter_k99_951815
646	gi|916640626|ref|WP_051247717.1|	28.16	hypothetical protein [Inquilinus limosus]	9e-31	MTcat2_VIRSorter_k99_951815
599	gi|914405773|ref|WP_050585363.1|	61.68	hypothetical protein [Pseudomonas putida]	6e-140	MTcat2_VIRSorter_k99_9985188
599	gi|737871204|ref|WP_035838082.1|	40.78	hypothetical protein [Defluviimonas sp. 20V17]	2e-113	MTcat2_VIRSorter_k99_9985188
599	gi|948000643|ref|WP_056660102.1|	39.88	hypothetical protein [Rhizobacter sp. Root1221]	1e-112	MTcat2_VIRSorter_k99_9985188
600	gi|472342942|ref|YP_007676446.1|	44.12	hypothetical protein SWVG_00012 [Synechococcus phage S-RIP1]	1e-34	MTcat2_VIRSorter_k99_9985188
600	gi|712915695|ref|YP_009103491.1|	45.1	hypothetical protein S-CBP3_0003 [Synechococcus phage S-CBP3]	3e-16	MTcat2_VIRSorter_k99_9985188
600	gi|472341461|ref|YP_007674978.1|	41.75	hypothetical protein CPKG_00005 [Cyanophage KBS-S-2A]	6e-14	MTcat2_VIRSorter_k99_9985188
601	gi|168495159|ref|YP_001686897.1|	38.89	hypothetical protein APCd_gp56 [Azospirillum phage Cd]	6e-20	MTcat2_VIRSorter_k99_9985188
601	gi|918248344|ref|WP_052379334.1|	48.72	hypothetical protein [Tepidicaulis marinus]	3e-19	MTcat2_VIRSorter_k99_9985188
603	gi|149408190|ref|YP_001294624.1|	41.12	hypothetical protein ORF031 [Pseudomonas phage PA11]	2e-116	MTcat2_VIRSorter_k99_9985188
603	gi|440789286|ref|YP_007348996.1|	33.05	hypothetical protein MAM_017 [Serratia phage phiMAM1]	3e-75	MTcat2_VIRSorter_k99_9985188
603	gi|526244993|ref|YP_008320320.1|	45.08	hypothetical protein phage1322_58 [Puniceispirillum phage HMO-2011]	5e-16	MTcat2_VIRSorter_k99_9985188
608	gi|951379349|ref|WP_057755527.1|	28.93	hypothetical protein [Bradyrhizobium manausense]	2e-70	MTcat2_VIRSorter_k99_9985188
608	gi|740742664|ref|WP_038527950.1|	32.48	hypothetical protein [Azospirillum brasilense]	5e-36	MTcat2_VIRSorter_k99_9985188
608	gi|493356924|ref|WP_006313479.1|	29.89	hypothetical protein [Agrobacterium sp. ATCC 31749]	1e-23	MTcat2_VIRSorter_k99_9985188
14	OUV98667	47.02	hypothetical protein CBD16_09780, partial [Betaproteobacteria bacterium TMED156]	1e-66	POLA0413_Hug_22				241
14	OUR91331	28.06	hypothetical protein A9Q87_10220 [Flavobacteriales bacterium 34_180_T64]	2e-12	POLA0413_Hug_22				84.3
14	OUR91331	34.77	hypothetical protein A9Q87_10220 [Flavobacteriales bacterium 34_180_T64]	6e-08	POLA0413_Hug_22				70.1
14	OUR91331	48.31	hypothetical protein A9Q87_10220 [Flavobacteriales bacterium 34_180_T64]	6e-08	POLA0413_Hug_22				70.1
14	WP_017402399	23.98	hypothetical protein [Acinetobacter sp. TG19627]	1e-11	POLA0413_Hug_22				82
15	OUV98666	47.06	hypothetical protein CBD16_09775 [Betaproteobacteria bacterium TMED156]	8e-11	POLA0413_Hug_22				76.3
15	BAR33292	45.53	tail fiber [uncultured Mediterranean phage uvMED]	5e-10	POLA0413_Hug_22				73.6
15	OUX66022	36.09	hypothetical protein CBE41_00820 [Gammaproteobacteria bacterium TMED281]	9e-08	POLA0413_Hug_22				66.6
937	OUW17467	32.85	hypothetical protein CBD22_05455 [Rhizobiales bacterium TMED162]	4e-06	SPOT1012_Hug_52				53.1
938	ADD94745	49.25	hypothetical protein [uncultured phage MedDCM-OCT-S09-C299]	1e-08	SPOT1012_Hug_52				60.1
938	ADD94772	36.51	hypothetical protein [uncultured phage MedDCM-OCT-S09-C399]	2e-06	SPOT1012_Hug_52				53.1
939	YP_008320294	38.71	putative tail fiber protein [Puniceispirillum phage HMO-2011]	6e-13	SPOT1012_Hug_52				71.6
939	WP_069186121	38.32	hypothetical protein [Terasakiella sp. PR1]	6e-10	SPOT1012_Hug_52				63.5
939	OUW17468	37.82	hypothetical protein CBD22_05460 [Rhizobiales bacterium TMED162]	1e-08	SPOT1012_Hug_52				59.7
940	BAQ89753	40.25	tail fiber [uncultured Mediterranean phage uvMED]	1e-15	SPOT1012_Hug_52				80.9
940	BAQ89652	39.62	tail fiber [uncultured Mediterranean phage uvMED]	3e-15	SPOT1012_Hug_52				79.7
940	BAR38020	36.48	tail fiber [uncultured Mediterranean phage uvMED]	4e-15	SPOT1012_Hug_52				79.3
941	OUW38718	37.04	hypothetical protein CBD35_03910 [Verrucomicrobia bacterium TMED175]	2e-13	SPOT1012_Hug_52				75.5
941	OUV41229	39.29	hypothetical protein CBC71_06030 [Rhodobacteraceae bacterium TMED111]	1e-09	SPOT1012_Hug_52				64.7
941	OUV41159	29.95	hypothetical protein CBC71_05670 [Rhodobacteraceae bacterium TMED111]	6e-09	SPOT1012_Hug_52				62.4
942	OUW99453	65.6	hypothetical protein CBD93_00085 [Pelagibacteraceae bacterium TMED233]	2e-47	SPOT1012_Hug_52				161
942	BAQ89757	71.65	putative tail fiber assembly protein [uncultured Mediterranean phage uvMED]	3e-47	SPOT1012_Hug_52				160
942	OUV25070	62.2	hypothetical protein CBC57_05855 [Euryarchaeota archaeon TMED97]	1e-44	SPOT1012_Hug_52				154
945	OUV45561	54.9	hypothetical protein CBC78_01740 [Candidatus Pelagibacter sp. TMED118]	3e-28	SPOT1012_Hug_52				110
945	OUV41227	44.04	hypothetical protein CBC71_06020 [Rhodobacteraceae bacterium TMED111]	1e-18	SPOT1012_Hug_52				85.5
945	OUU63995	39.45	hypothetical protein CBC24_08455 [Candidatus Pelagibacter sp. TMED64]	2e-17	SPOT1012_Hug_52				82.8
946	OUU63994	63.09	hypothetical protein CBC24_08450 [Candidatus Pelagibacter sp. TMED64]	1e-58	SPOT1012_Hug_52				191
946	OUV80563	59.74	hypothetical protein CBC91_03000 [Rickettsiales bacterium TMED131]	3e-52	SPOT1012_Hug_52				175
946	OUV41226	52.7	hypothetical protein CBC71_06015 [Rhodobacteraceae bacterium TMED111]	2e-45	SPOT1012_Hug_52				157
947	YP_006560940	64.91	putative phage tail fiber protein [Celeribacter phage P12053L]	8e-15	SPOT1012_Hug_52				83.2
947	YP_006560940	49.41	putative phage tail fiber protein [Celeribacter phage P12053L]	7e-13	SPOT1012_Hug_52				77.8
947	NP_064745	63.16	gp7 [Roseobacter phage SIO1]	3e-14	SPOT1012_Hug_52				81.3
947	NP_064745	49.41	gp7 [Roseobacter phage SIO1]	2e-12	SPOT1012_Hug_52				75.9
947	BAR27530	69.57	putative tail fiber [uncultured Mediterranean phage uvMED]	3e-12	SPOT1012_Hug_52				75.1
948	WP_060330074	39.16	hypothetical protein [Burkholderia territorii]	3e-26	SPOT1012_Hug_52				110
948	SHH47151	34.73	hypothetical protein SAMN05444169_7620 [Bradyrhizobium erythrophlei]	1e-21	SPOT1012_Hug_52				98.6
948	WP_079570784	34.59	hypothetical protein [Bradyrhizobium erythrophlei]	8e-20	SPOT1012_Hug_52				93.2
953	OUX31772	70.16	hypothetical protein CBE16_00090 [Rhodospirillaceae bacterium TMED256]	2e-158	POLA0413_Hug_187				458
953	OUW93305	88.54	hypothetical protein CBD88_07305 [Flavobacteriales bacterium TMED228]	3e-119	POLA0413_Hug_187				354
953	OUW92896	49.52	hypothetical protein CBD88_07960 [Flavobacteriales bacterium TMED228]	3e-103	POLA0413_Hug_187				318
954	OUW93306	91.6	hypothetical protein CBD88_07310 [Flavobacteriales bacterium TMED228]	7e-168	POLA0413_Hug_187				478
954	OUX31771	62.14	hypothetical protein CBE16_00085 [Rhodospirillaceae bacterium TMED256]	1e-102	POLA0413_Hug_187				312
954	OBQ41257	40.44	hypothetical protein AN484_21390 [Aphanizomenon flos-aquae WA102]	6e-51	POLA0413_Hug_187				179
955	KKT61759	32.43	hypothetical protein UW55_C0024G0011 [Candidatus Giovannonibacteria bacterium GW2011_GWA2_44_26]	2e-06	POLA0413_Hug_187				51.6
956	OUW93307	83.91	hypothetical protein CBD88_07315 [Flavobacteriales bacterium TMED228]	1e-45	POLA0413_Hug_187				153
956	OUX31770	38.75	hypothetical protein CBE16_00080 [Rhodospirillaceae bacterium TMED256]	8e-11	POLA0413_Hug_187				63.9
959	BAQ89979	67.9	hypothetical protein [uncultured Mediterranean phage uvMED]	5e-28	POLA0413_Hug_187				109
959	BAQ89928	67.9	hypothetical protein [uncultured Mediterranean phage uvMED]	2e-27	POLA0413_Hug_187				107
959	OUV94350	70.42	hypothetical protein CBD01_06675 [Euryarchaeota archaeon TMED141]	2e-21	POLA0413_Hug_187				99.4
961	OUW93310	93.13	hypothetical protein CBD88_07330 [Flavobacteriales bacterium TMED228]	0	POLA0413_Hug_187				1253
961	OUX31768	69.04	hypothetical protein CBE16_00070 [Rhodospirillaceae bacterium TMED256]	0	POLA0413_Hug_187				726
961	OUW92898	54.52	hypothetical protein CBD88_07975 [Flavobacteriales bacterium TMED228]	0	POLA0413_Hug_187				701
962	ASF00287	76	hypothetical protein [uncultured virus]	2e-15	POLA0413_Hug_187				73.9
962	BAR18558	78.72	hypothetical protein [uncultured Mediterranean phage uvMED]	3e-15	POLA0413_Hug_187				73.6
962	BAQ88664	76.6	hypothetical protein [uncultured Mediterranean phage uvMED]	8e-15	POLA0413_Hug_187				72.4
963	OUW93314	93.85	hypothetical protein CBD88_07350 [Flavobacteriales bacterium TMED228]	2e-33	POLA0413_Hug_187				129
963	OUX31766	68.18	hypothetical protein CBE16_00060 [Rhodospirillaceae bacterium TMED256]	5e-21	POLA0413_Hug_187				94.7
963	OUW92899	50	hypothetical protein CBD88_07980 [Flavobacteriales bacterium TMED228]	7e-12	POLA0413_Hug_187				69.7

## Sheet: Sheet1
k99_2875111	remove	remove from fasta as well, shouldn't be there
k99_191454	remove
k99_80237	remove
MTcat2_VIRSorter_k99_8279987	remove	but it was caught by VirSorter!			so keep?	yes, added
k99_12202996	remove
k99_432873
k99_1290442
k99_5700026
k99_8926666
MTcat2_VIRSorter_k99_189367										See updated really pruned contigs file:
MTcat2_VIRSorter_k99_3554349										ESieradzki_MT_VIR_contigs_corrected.fasta
MTcat2_VIRSorter_k99_567049
9
k99_117991
k99_8731381	not sure what to do about this one. It has viral genes but didn't pass virfinder or virsorter. Not sure why it's still here. Will have to redo analysis if I remove it though.
MTcat2_VIRSorter_k99_1061906
MTcat2_VIRSorter_k99_1762843
MTcat2_VIRSorter_k99_5784808
k99_5572587
MTcat2_VIRSorter_k99_3450969
18
21
MTcat2_VIRSorter_k99_1082552
17
k99_2042748
k99_4932975
k99_6095589
MTcat2_VIRSorter_k99_1188744
19
k99_1002530
k99_14082647
MTcat2_VIRSorter_k99_6231019
k99_1857850
k99_5385013
MTcat2_VIRSorter_k99_3081217
13
27
5
MTcat2_VIRSorter_k99_951815
14
26
k99_13631497
k99_3328178
MTcat2_VIRSorter_k99_4587965
MTcat2_VIRSorter_k99_9195450
12
16
22
25
7
k99_734980
MTcat2_VIRSorter_k99_8951441
20
MTcat2_VIRSorter_k99_9985188
k99_2533307
11
10
4
MTcat2_VIRSorter_k99_1908635
23
6
8
k99_3030368
k99_11351743
3
MTcat2_VIRSorter_k99_8259567
1
15
2
24
