# Supplementary material for: Dynamic marine viral infections and major contribution to photosynthetic processes shown by spatiotemporal picoplankton metatranscriptomes
Source: Nat Commun. 2019 Mar 12;10:1169. doi: 10.1038/s41467-019-09106-z (PMC6414667; doi:10.1038/s41467-019-09106-z)
Supplement: Supplementary file 6 — Supplementary Data 3 [file 41467_2019_9106_MOESM6_ESM.xlsx]

## Sheet: Sheet1
contig name	Identified by VirSorter	Identified by VirFinder	VirFinder score	Number of predicted ORFs	Number of annotated genes	Number of ORFs with best hit to viral gene	Number of ORFs with 2nd/3rd best hit to viral gene	notes
1	category 2	yes	0.9576	15	12	12
2	category 2	yes	0.9934	22	16	12
3	category 2	yes	0.9503	12	8	7
4	category 2	yes	0.909556	37	21	7
5	category 2	yes	0.999249	22	16	13
6	category 2	yes	0.988502	16	11	2
7	category 2	yes	0.998709	7	3	2
8	no	yes	0.855622	9	7	1	1
9	category 2	yes	0.995728	6	2	1
10	no	yes	0.996849	13	7	7
11	category 2	yes	0.981065	17	9	6
12	no	yes	0.879512	42	22	9
13	category 2	yes	0.987799	53	51	51		putative cyanomyovirus
14	category 2	yes	0.989536	43	38	29
15	category 2	yes	0.982707	10	7	7		putative cyanomyovirus
16	category 2	yes	0.996556	9	6	6
17	category 2	yes	0.946413	9	8	6
18	category 2	yes	0.980866	20	15	10
19	category 2	yes	0.865202	6	5	5
20	category 2	yes	0.944747	31	17	9
21	category 2	yes	0.997955	38	26	23
22	category 2	yes	0.890992	11	11	11
23	no	yes	0.988558	35	32	22
24	no	yes	0.99686	21	14	10
25	no	yes	0.996226	20	18	7
26	category 2	yes	0.997217	30	28	26
27	category 2	yes	0.270105	10	10	10
k99_1002530	no	yes	0.999886	6	6	4
k99_11351743	no	yes	0.936358	4	2	2
k99_117991	no	yes	0.971702	15	10	2
k99_1290442	no	yes	0.996908	8	6	2	1
k99_13631497	no	yes	0.999709	5	4	4
k99_14082647	no	yes	0.950083	3	1	1
k99_1857850	no	yes	0.999423	3	3	3
k99_2042748	no	yes	0.984745	3	1	1
k99_2533307	no	yes	0.964371	2	2	2
k99_3030368	no	yes	0.988532	7	4	1	1
k99_3328178	no	yes	0.999758	3	2	2
k99_432873	no	yes	0.985726	12	9	1		Also host specificity gene J
k99_4932975	no	yes	0.913585	13	8	3	1
k99_5385013	category 3	yes	0.996765	19	6	3	1
k99_5572587	no	yes	0.946672	6	3	0	1	All other hits hypothetical proteins
k99_5700026	no	yes	0.999224	12	6	2
k99_6095589	no	yes	0.969203	4	2	2
k99_734980	no	yes	0.958658	10	4	1
k99_8731381	no	yes	0.88999	8	4	2	1
k99_8926666	no	yes	0.999904	5	3	2
MTcat2_VIRSorter_k99_1061906	category 2	yes	0.995308	8	5	2	2
MTcat2_VIRSorter_k99_1082552	category 2	yes	0.998381	13	7	2	1
MTcat2_VIRSorter_k99_1188744	category 2	yes	0.989384	8	7	4
MTcat2_VIRSorter_k99_1762843	category 2	yes	0.995328	9	7	6
MTcat2_VIRSorter_k99_189367	category 2	yes	0.994643	12	7	4
MTcat2_VIRSorter_k99_1908635	category 2	yes	0.977818	9	8	8		cyanopodovirus
MTcat2_VIRSorter_k99_3081217	category 2	yes	0.99639	7	4	3
MTcat2_VIRSorter_k99_3450969	category 2	no	0.792296	18	10	1	2
MTcat2_VIRSorter_k99_3554349	category 2	yes	0.996246	8	7	4
MTcat2_VIRSorter_k99_4587965	category 2	yes	0.992432	8	5	3
MTcat2_VIRSorter_k99_567049	category 2	yes	0.971961	9	7	5
MTcat2_VIRSorter_k99_5784808	category 2	yes	0.998019	6	4	4
MTcat2_VIRSorter_k99_6231019	category 2	yes	0.972385	4	2	2
MTcat2_VIRSorter_k99_8259567	category 2	yes	0.989306	8	7	5
MTcat2_VIRSorter_k99_8279987	category 2	no	0.912853	9	4	0
MTcat2_VIRSorter_k99_8951441	category 2	no	0.41958	5	3	2
MTcat2_VIRSorter_k99_9195450	category 2	yes	0.984822	17	7	7
MTcat2_VIRSorter_k99_951815	category 2	yes	0.999403	15	7	5
MTcat2_VIRSorter_k99_9985188	category 2	yes	0.981358	12	5	3
SPOT1012_Hug_52	category 2	yes	0.9925	12	10	4	1	All other hits hypothetical proteins
POLA0413_Hug_22	no	yes	0.9994	4	2	0	1	All other hits hypothetical proteins
POLA0413_Hug_187	category 2	yes	0.9997	11	8	2
